# Supplementary material for: Autophagy-related biomarkers in preeclampsia: the underlying mechanism, correlation to the immune microenvironment and drug screening
Source: BMC Pregnancy Childbirth. 2024 Jan 2;24:1. doi: 10.1186/s12884-023-06211-2 (PMC10759589; doi:10.1186/s12884-023-06211-2)
Supplement: Supplementary file 1 — Additional file 1: Supplementary file 1. List of autophagy-related genes. [file 12884_2023_6211_MOESM1_ESM.xlsx]

## Sheet: merge4
Supplementary file 1. List of autophagy-related genes.
AMBRA1
APOL1
ARNT
ARSA
ARSB
ATF4
ATF6
ATG10
ATG12
ATG16L1
ATG16L2
ATG2A
ATG2B
ATG3
ATG4A
ATG4B
ATG4C
ATG4D
ATG5
ATG7
ATG9A
ATG9B
ATIC
BAG1
BAG3
BAK1
BAX
BCL2
BCL2L1
BECN1
BID
BIRC5
BIRC6
BNIP1
BNIP3
BNIP3L
C12orf44
C17orf88
CALCOCO2
CAMKK2
CANX
CAPN1
CAPN10
CAPN2
CAPNS1
CASP1
CASP3
CASP4
CASP8
CCL2
CCR2
CD46
CDKN1A
CDKN1B
CDKN2A
CFLAR
CHMP2B
CHMP4B
CLN3
CTSB
CTSD
CTSL1
CX3CL1
CXCR4
DAPK1
DAPK2
DDIT3
DIRAS3
DLC1
DNAJB1
DNAJB9
DRAM1
EDEM1
EEF2
EEF2K
EGFR
EIF2AK2
EIF2AK3
EIF2S1
EIF4EBP1
EIF4G1
ERBB2
ERN1
ERO1L
FADD
FAM48A
FAS
FKBP1A
FKBP1B
FOS
FOXO1
FOXO3
GAA
GABARAP
GABARAPL1
GABARAPL2
GAPDH
GNAI3
GNB2L1
GOPC
GRID1
GRID2
HDAC1
HDAC6
HGS
HIF1A
HSP90AB1
HSPA5
HSPA8
HSPB8
IFNG
IKBKB
IKBKE
IL24
IRGM
ITGA3
ITGA6
ITGB1
ITGB4
ITPR1
KIAA0226
KIAA0652
KIAA0831
KIF5B
KLHL24
LAMP1
LAMP2
MAP1LC3A
MAP1LC3B
MAP1LC3C
MAP2K7
MAPK1
MAPK3
MAPK8
MAPK8IP1
MAPK9
MBTPS2
MLST8
MTMR14
MTOR
MYC
NAF1
NAMPT
NBR1
NCKAP1
NFE2L2
NFKB1
NKX2-3
NLRC4
NPC1
NRG1
NRG2
NRG3
P4HB
PARK2
PARP1
PEA15
PELP1
PEX14
PEX3
PIK3C3
PIK3R4
PINK1
PPP1R15A
PRKAB1
PRKAR1A
PRKCD
PRKCQ
PTEN
PTK6
RAB11A
RAB1A
RAB24
RAB33B
RAB5A
RAB7A
RAC1
RAF1
RB1
RB1CC1
RELA
RGS19
RHEB
RPS6KB1
RPTOR
SAR1A
SERPINA1
SESN2
SH3GLB1
SIRT1
SIRT2
SPHK1
SPNS1
SQSTM1
ST13
STK11
TBK1
TM9SF1
TMEM49
TMEM74
TNFSF10
TP53
TP53INP2
TP63
TP73
TSC1
TSC2
TUSC1
ULK1
ULK2
ULK3
USP10
UVRAG
VAMP3
VAMP7
VEGFA
WDFY3
WDR45
WDR45L
WIPI1
WIPI2
ZFYVE1
PRKAA1
PRKAA2
AKT1
HARBI1
ATG14
DRAM2
ATG101
MYD88
RUBCN
VMP1
SESN1
ABL1
BCR
EIF4E
MAP2K1
MAP2K2
TRAF2
CHUK
RUNX1
NOD1
NOD2
AKT1S1
DEPTOR
RICTOR
MAPKAP1
PRR5
RRAGB
MAP4K3
SLC1A5
SLC7A5
SLC3A2
DDIT4
SUPT20H
RAB9A
TMEM173
MFN2
VDAC1
AGFG1
AP2A1
AP2A2
AP2B1
AP2M1
AP2S1
ARF6
ARHGAP26
CLTA
CLTB
CLTC
DNM1
DNM1L
DNM2
DNM3
EXOC1
EXOC2
EXOC3
EXOC4
EXOC5
EXOC6
EXOC7
EXOC8
GLIPR2
OPA1
PLD1
RALA
RALB
RRAGA
RRAGC
RRAGD
STX17
STX7
STX8
TBC1D14
TBC1D25
TBC1D7
TRAPPC1
TRAPPC2
TRAPPC3
TRAPPC4
TRAPPC5
TRAPPC6A
TRAPPC8
TRAPPC9
TRAPPC10
ACBD5
ALPL
EPG5
VPS33A
FUNDC1
LRSAM1
NRBF2
SIDT2
PEX5
RCAN1
SCOC
SIN3A
SIN3B
NCOA4
SNAP29
TBC1D5
PGAM5
TECPR1
TFEB
TOMM7
TRAF6
UBE2A
UBE2D2
UBE2D3
UBE2L3
UBE2N
VAMP8
VDAC2
AP1B1
AP1G1
ALPI
ARL2
BDNF
CAPN5
CAPN3
CAPN6
AP1S1
CSNK2A1
CSNK2B
CTSL
CTSV
E2F1
EIF4EBP2
GRB2
HRAS
INS
INSR
IRS1
ITPR2
ITPR3
JUN
KRAS
NFKBIA
NFKBIB
NFKBIE
NRAS
PAK1
PDPK1
PLCG1
PPP2CA
PPP2CB
PPP2R1A
PPP2R1B
PPP2R2B
PPP2R2C
PPP2R3A
PPP2R4
PPP2R5A
PPP2R5B
PPP2R5C
PPP2R5D
PPP2R5E
PRKCA
PRKCB
PRKCG
MAP2K4
SHC1
SMPD1
SOD1
SOD2
SOS1
TRAF1
UBC
VDAC3
IRS4
EIF4EBP3
IRS2
TRADD
RIPK1
AP1S2
AP1G2
AP1M1
MAP3K14
KEAP1
TELO2
AP1M2
CAPN9
CAPN11
VPS39
CAPN7
FKBP8
VPS41
EIF2AK1
PPP2R3B
WAC
PPP2R3C
AP1AR
PPP2R2D
TIGAR
NFKBIZ
VPS16
CAPNS2
NFKBID
CAPN13
AP1S3
CAPN12
CAPN8
EIF2AK4
CAPN14
EEF1A1
EVA1A
GFAP
BECN2
GABARAPL3
ABCB6
Mb3875
PA2G4
MTRF1L
AKT2
ATG13
SNRNP40
SNX30
SNX4
TOR1B
TPR
SGK2
ACTR2
ACTR3
EIF4E1B
ERN2
VTI1B
VCP
SLC36A1
MAN2C1
EPN1
MAPK14
RAB10
SEC23A
SEC24B
SAR1B
RAB8A
ARFGEF1
CLEC16A
KAT5
FIS1
CSNK1D
EI24
RAB12
LPIN1
TRAPPC6B
UBE2H
UBE2J2
SLC36A4
ALPP
IARS
PDK1
REL
PPP2R2A
AES
PRMT1
SMPDL3B
RAB5B
EEF1A2
AKT3
BRSK1
BRSK2
CAMK1
CAMK1D
CAMK1G
CAMK2B
CAMK2D
CAMK2G
HUNK
MARK1
MARK2
MARK3
MARK4
MELK
NUAK1
NUAK2
PNCK
PRKACA
PRKACB
SIK1
SIK2
SIK3
SNRK
STK36
VPS13A
VPS13C
PKN2
PRKCE
PRKCH
RPS6KA1
RPS6KA3
RPS6KA4
RPS6KA6
RPS6KB2
CDK2
MAPK15
MAPK7
DAW1
FBXW7
WDR5
WDR5B
APAF1
POC1A
POC1B
TEP1
WDR3
WDR45B
SNX1
GRAMD1B
UGT1A1
UGT1A10
UGT1A6
UGT1A9
UGT2A1
UGT2A3
UGT2B10
UGT2B15
UGT2B17
UGT2B28
UGT2B4
UGT2B7
ATM
ATR
PRKDC
TRRAP
PIK3C2A
PIK3C2B
PIK3CA
PIK3CB
PIK3CD
PIK3CG
CDK1
CDK11A
CDK16
CDK17
CDK18
CDK5
CDKL1
CDKL4
CDKL5
CELF1
CELF3
CELF5
MAPK10
SH3GL1
SH3GL2
SH3GL3
SH3GLB2
RAB5C
KIAA0226L
KPNA6
DNPEP
ACTA1
ACTA2
ACTB
ACTC1
ACTG1
ACTG2
ACTR3B
RALGAPA1
RALGAPA2
TNS1
TNS2
TNS3
TPTE2
SESN3
ABL2
BLK
FGR
HCK
LCK
SRC
YES1
ABR
ARHGEF17
ALK
AXL
EPHA3
EPHA4
EPHA5
EPHB1
EPHB2
EPHB3
FGFR1
FGFR2
FGFR3
IGF1R
INSRR
MERTK
NTRK2
RET
ERBB3
ERBB4
ARAF
BRAF
KSR1
MAP2K3
MAP2K5
STK4
TRAF3
TRAF4
TRAF5
NVL
PEX1
SPATA5
SPATA5L1
RUNX3
MAN2A2
MAN2B1
SIPA1L3
EPN2
EPN3
PAK6
STK24
STK25
STK26
NLRC3
NLRP1
NLRP12
NLRP13
NLRP14
NLRP3
NLRP4
NLRP5
NLRP7
NLRP8
NLRP9
NLRC5
HDAC4
HDAC5
HDAC7
LRBA
LYST
NBEA
WDFY4
ANK2
ANK3
PREX1
PREX2
PRR5L
MAP4K1
MAP4K2
MAP4K5
TNIK
SLC1A1
SLC1A2
SLC1A4
SLC1A6
SLC1A7
SLC7A10
SLC7A11
SLC7A6
SLC7A7
SLC7A8
SLC7A9
SLC3A1
ANK1
ANKK1
ANKRD28
ANKRD44
DAPK3
MYLK
MYLK3
RIPK4
SEC16A
SEC16B
SEC23B
SEC24C
SEC24D
ARFGEF2
GBF1
RAB1B
MFN1
AP3D1
AP4E1
AP4B1
AP3M1
AP3M2
AP4M1
ACAP2
ACAP3
ARHGAP10
ARHGAP42
OPHN1
EXOC3L1
EXOC3L4
TNFAIP2
EXOC6B
MX1
MX2
PLD2
TBC1D12
TBC1D4
ALPPL2
KAT6A
KAT6B
KAT7
KAT8
STXBP1
STXBP2
STXBP3
VPS33B
VPS45
CSNK1A1L
CSNK1G2
HSPA1A
HSPA1B
HSPA1L
HSPA2
HSPA6
PIP4K2A
PIP5K1A
PIP5K1B
PIP5K1C
SIDT1
PEX5L
PI4KB
LPIN2
MITF
TFE3
ARNT2
ARNTL
ARNTL2
CSNK2A2
CTSE
NAPSA
PGA3
PGA4
PGA5
E2F2
GAPDHS
EPAS1
HIF3A
EPHA2
RYR1
RYR2
NFE2L1
NFE2L3
NFKB2
RELB
PAK2
PAK3
PAK4
PAK7
PLCB4
PLCD1
PLCH1
PLCH2
PPP1CA
PPP1CC
PPP4C
PPP6C
PRKAB2
PRKCI
PRKCZ
MINK1
MYO3A
SHC2
SHC3
SHC4
ARHGEF4
ARHGEF9
RGL1
SOS2
SPATA13
UBB
MAP3K6
KLHL1
KLHL12
KLHL17
KLHL18
KLHL2
KLHL20
KLHL28
KLHL4
KLHL5
KLHL8
CAMKK1
TGFBRAP1
PKN1
PKN3
LATS2
STK38L
KLHL13
CLOCK
NPAS2
NPAS3
SIM2
VPS18
MTM1
MTMR1
MTMR2
MTMR4
MTMR6
MTMR7
MTMR8
MTMR9
SBF2
PRMT3
PRMT8
RABGEF1
AFG3L2
SPG7
YME1L1
CDK13
DES
KRT5
KRT6A
KRT6B
KRT6C
KRT71
KRT72
KRT73
KRT74
KRT75
KRT76
KRT79
KRT8
KRT81
KRT82
KRT83
KRT84
KRT85
VIM
TM9SF2
TM9SF3
TM9SF4
AURKA
ABHD5
AMFR
ANXA7
APOL6
APP
ATG9
BAD
BAIAP2
BBC3
BCL2L11
BIRC2
BOK
BST2
C19orf12
C9orf72
CAMP
CAT
CATSPER4
CCND1
CDKN2D
CHEK1
CHMP2A
CHMP3
CHMP4A
CHMP4C
CHMP6
CHRND
CISD1
CISD2
COPZ1
COX5A
CTNNB1
CXCL12
CXCR3
CYB5A
DAP
DAP3
DCN
DICER1
DNAJA3
EIF4G2
ENG
EP300
EPM2A
FBXL2
FBXL20
FBXO7
FLCN
FN1
GAB1
GABBR2
GHRL
GJA4
GNRH2
GOLGA2
GPR18
GPR182
GPR37
GSK3B
GTF2IRD2
HIVEP2
HMGB1
HSF1
HSP90AA1
HSPG2
HTR2B
HTT
ICMT
IKBKG
IL6
KDM4A
KDR
KIAA1524
KIF25
KIF5C
KRT18
LACRT
LAMP3
LAPTM4B
LARP1
LEP
LEPR
LETM1
LOC102724788
LRRK2
LZTS1
MAP1S
MAPT
MCL1
MCOLN1
MCOLN3
MDM2
MEFV
MEGF10
MET
MID2
MMP10
MTDH
MTMR3
MVB12A
MYL3
NACC1
NCR3
NDRG1
NEU3
NOS1
NOS2
NOS3
NRBP2
NUPR1
OCRL
OPTN
PAFAH1B2
PCGF1
PDK2
PDK4
PIK3R2
PIP4K2B
PIP4K2C
PKM
PLEKHF1
PLG
PLK2
PPFIA4
PRKD1
PSAP
PTGER2
PTPN22
QSOX1
RAC3
RASIP1
RNASEL
RNF152
S100A8
S100A9
S1PR3
SDHB
SGSM2
SH3BP4
SIRT6
SMAD2
SMAD4
SMYD3
SNAI1
SNCA
SNF8
SNRPE
SORCS2
STAM
STAM2
STIM1
STK38
SUPT5H
SVIP
TAB2
TAB3
TACR2
TBC1D10A
TBC1D10B
TBC1D10C
TBC1D16
TBC1D17
TBC1D9
TBC1D9B
TCHP
TGFB1
THBS2
TMEM59
TNF
TNFRSF10B
TP53INP1
TPCN1
TPCN2
TRIM13
TRIM17
TRIM21
TRIM22
TRIM5
TRIM65
TRIM8
TSG101
TUFM
UBASH3B
UBQLN1
USP13
USP19
USP30
USP33
VPS25
VPS28
VPS36
VPS37A
VPS37B
VPS37C
VPS37D
VPS51
VTI1A
WDR24
WDR6
XBP1
XPO1
YWHAQ
ZC3H12A
ZKSCAN3
PRKN
PARK7
PRKAG2
PRKAG3
PRKAG1
IFT88
LAMTOR5
SLC38A9
LAMTOR2
LAMTOR4
LAMTOR1
LAMTOR3
SMCR8
HMOX1
HUWE1
CDC37
SMURF1
PHB2
VPS13D
RIPK2
SPTLC1
ADRB2
SPTLC2
UFL1
STING1
PLK3
GBA
HK2
MUL1
ATP5IF1
TRIM38
NPRL2
PIM2
TRIM6
TICAM1
TRIML2
DHRSX
RAB3GAP1
RAB3GAP2
GPSM1
RUFY4
GSK3A
TRIML1
IL4
TRIM34
TRIM68
ELAPOR1
TRIM27
ROCK1
MAP3K7
FYCO1
TRIM14
IFI16
HTRA2
RNF41
CTSA
SNRNP70
WASHC1
TLK2
ADRA1A
FOXK1
SMG1
SCFD1
POLDIP2
GATA4
HGF
IL10
IL10RA
FOXK2
MIRLET7B
MIR199A1
MIR199A2
MT3
TREM2
TMEM39A
UBQLN4
PTK2
USP36
RNF5
STAT3
TSPO
PHF23
CPTP
KLHL22
HERC1
BMF
DAPL1
SEC22B
FEZ2
FEZ1
ATP13A2
ZMPSTE24
HAX1
DEPP1
VPS26B
OSBPL7
RAB39B
TMEM150A
SOGA1
ADPRH
ATP6V0E2
NLRP6
PIKFYVE
CTTN
ERCC4
MTCL1
ATP6V0A2
ATP6V0D2
ATP6V1C2
SNX32
MFSD8
SNX5
TMEM150B
PYCARD
RMC1
UBQLN2
HSPB1
ACER2
SOGA3
TMEM150C
NEDD4
ATP6V1D
ATP6V1H
ATP6V1A
ATP6V1B1
ATP6V1B2
ATP6V0C
ATP6V1C1
ATP6V1E1
ATP6V0B
ATP6V1G2
ATP6V0A1
WDR41
PARL
VPS35
GPR137
TRIB3
SNX6
SREBF1
SREBF2
GPR137B
UCHL1
XPA
FZD5
NPRL3
CDK5R1
ATP6V0E1
IFT20
ATP6V1E2
ATP6V0D1
ATP6V1G1
VPS26A
DEPDC5
PLIN3
CETN1
CFTR
PLIN2
ARL13B
PCNT
RPS27A
UBA52
TOMM6
TUBA1B
TUBB3
TUBB4A
TUBB4B
TOMM40
TUBA3E
TUBA3D
DYNLL2
DYNC1H1
DYNC1I1
DYNC1I2
DYNC1LI2
TUBB8B
TUBB8
TUBB2B
TOMM5
MTERF3
DYNC1LI1
TUBA8
TOMM22
TUBA4A
TUBA3C
TUBB2A
UBE2V1
TUBA1A
TUBAL3
TUBA4B
TUBB1
TUBB6
TUBA1C
DYNLL1
TOMM20
TOMM70
HBB
RNASE1
UBAP1
MVB12B
CHMP7
MIR3606
CEBPB
COL1A1
COL3A1
COL10A1
RSL1D1
SLC39A1
CXCL1
GSN
SLC39A3
SLC39A2
HMGA1
IFNB1
IGF1
IGFBP3
IGFBP5
IGFBP7
IL1A
IL1B
IL3
IL6R
IL6ST
CXCL8
ING1
ING2
INHBA
IRF1
IRF5
IRF7
MIR29B2
MIR29C
SMAD3
KMT2A
MMP14
SERPINE1
SERPINB2
PCNA
PLAT
PLAU
SLC39A4
CCL3
BMI1
BMP2
SPARC
THBS1
VTN
CREG1
CXCL14
CD44
CDC25B
TNFSF15
STBD1
LGALS8
AUP1
WDR81
RETREG3
KLHL3
TEX264
UFC1
UFM1
RETREG1
DDRGK1
UBA5
IFNA1
IFNA2
IFNA4
IFNA5
IFNA6
IFNA7
IFNA8
IFNA10
IFNA13
IFNA14
IFNA16
IFNA17
IFNA21
STX12
ILRUN
STUB1
CLU
SYNPO2
FTH1
FTL
