# Supplementary material for: Autophagy-related biomarkers in preeclampsia: the underlying mechanism, correlation to the immune microenvironment and drug screening
Source: BMC Pregnancy Childbirth. 2024 Jan 2;24:1. doi: 10.1186/s12884-023-06211-2 (PMC10759589; doi:10.1186/s12884-023-06211-2)
Supplement: Supplementary file 2 — Additional file 2: Supplementary file 2. The signature matrix file of LM22. [file 12884_2023_6211_MOESM2_ESM.xlsx]

## Sheet: Sheet1
Supplementary file 2. The signature matrix file of LM22.
Mixture	B cells naive	B cells memory	Plasma cells	T cells CD8	T cells CD4 naive	T cells CD4 memory resting	T cells CD4 memory activated	T cells follicular helper	T cells regulatory (Tregs)	T cells gamma delta	NK cells resting	NK cells activated	Monocytes	Macrophages M0	Macrophages M1	Macrophages M2	Dendritic cells resting	Dendritic cells activated	Mast cells resting	Mast cells activated	Eosinophils	Neutrophils	P-value	Correlation	RMSE
GSM1940492	0.0250646	0	0.0180626	0.213767	0	0	0	0	0.12218	0	0	0.100895	0.106556	0	0	0.192142	0	0.0294223	0.135791	0	0.00474671	0.0513724	0.78	-0.0126313	1.09238
GSM1940493	0	0.0210208	0.0941477	0.243808	0	0	0	0	0.144876	0	0	0.11618	0.105803	0	0.00858082	0.160591	0	0	0.0974809	0	0.00751194	0	0.77	-0.00977475	1.09829
GSM1940494	0	0.0524286	0.0674873	0.204532	0	0	0	0	0.158582	0	0	0.0629848	0.0876943	0	0.00451888	0.139358	0	0.0018853	0.205444	0	0.0150851	0	0.49	0.0315054	1.06747
GSM1940495	0	0	0.0413145	0.100806	0	0.0120068	0	0	0.15083	0	0.0204518	0.0621472	0.0740445	0	0	0.214688	0	0.0175069	0.223407	0	0.00226739	0.0805304	0.23	0.0767081	1.04993
GSM1940496	0.0272719	0	0.0406884	0.174241	0	0.0227624	0	0	0.165351	0	0	0.0955492	0.106287	0	0.0126605	0.113277	0	0.0294072	0.127517	0	0.0849875	0	0.7	0.00550813	1.07998
GSM1940497	0.0187935	0	0.00989734	0.170674	0	0.0108263	0	0	0.0816494	0	0	0.0745037	0.107078	0	0.106303	0.260118	0	0	0.132375	0	0	0.0277816	0.16	0.099155	1.04951
GSM1940498	0.0434198	0	0.0364936	0.201022	0	0	0	0	0.122754	0	0	0.0921163	0.0565524	0	0	0.201909	0	0.0212937	0.169071	0	0.0318449	0.0235245	0.5	0.0279706	1.07066
GSM1940499	0.0247974	0	0.0409621	0.209813	0	0	0	0	0.071144	0	0	0.0818403	0.0232751	0	0.047179	0.248363	0	0.0141028	0.170808	0	0.0226753	0.0450393	0.15	0.102758	1.04125
GSM1940500	0.0182126	0	0.0217961	0.237709	0	0	0	0	0.208315	0	0	0.104588	0.113993	0.0145058	0	0.125841	0	0.037293	0.117746	0	0	0	0.88	-0.0247831	1.10659
GSM1940501	0.0109557	0	0	0.208851	0	0	0	0	0.184843	0	0	0.110867	0.0745958	0	0	0.164821	0	0.0250454	0.17654	0	0.0400176	0.00346482	0.65	0.0103857	1.08957
GSM1940502	0.0057286	0	0.0122418	0.133759	0	0	0	0	0.109006	0	0.0784267	0.0392687	0.0931232	0	0	0.211715	0	0.0292138	0.133738	0	0.0343169	0.119462	0.4	0.0432899	1.06999
GSM1940503	0	0.0703983	0.0249594	0.149149	0.000330517	0	0	0	0.163337	0	0	0.0965559	0.11653	0	0	0.181247	0	0.0175302	0.158878	0	0.0115294	0.00955542	0.71	-0.000321083	1.08084
GSM1940504	0.0586786	0	0.0463454	0.143664	0	0.057975	0	0	0.110789	0	0.00258673	0.0707028	0.079365	0	0	0.203441	0	0.0282659	0.129939	0	0.0338306	0.0344169	0.63	0.0114168	1.07019
GSM1940505	0	0.0118181	0	0.187072	0	0	0	0	0.18279	0	0	0.114058	0.119538	0	0	0.134243	0	0.0220533	0.203024	0	0.0254032	0	0.49	0.0305113	1.08054
GSM1940506	0.00914478	0	0.0283218	0.15089	0	0	0	0	0.207867	0	0	0.107422	0.0827335	0	0.00699896	0.155339	0	0.018341	0.220008	0	0	0.0129349	0.55	0.0214977	1.07957
GSM1940507	0	0	0.00891348	0.224603	0	0	0	0	0.103965	0	0	0.068648	0.0552619	0	0	0.245279	0	0.0148193	0.181974	0	0.0239377	0.0725983	0.43	0.0369715	1.07106
GSM1940508	0.062004	0	0	0.21465	0	0	0	0	0.128149	0	0	0.0838441	0.0613202	0	0.0378061	0.216262	0	0	0.165119	0	0.00388273	0.0269643	0.43	0.0358175	1.07108
GSM1940509	0.0193251	0.00112	0	0.131579	0	0	0	0	0.0628038	0	0	0.0697679	0.0643928	0	0.0934478	0.297499	0	0.0169348	0.199571	0	0.00481748	0.0387403	0.1	0.125061	1.03825
GSM1940510	0.0156272	0	0.141711	0.135482	0	0	0	0	0.0804802	0	0.0281543	0.0327588	0.0762846	0	0.0611798	0.260388	0	0.021311	0.0807037	0	0.0365847	0.0293353	0.24	0.0743429	1.04746
GSM1940511	0.00982242	0	0.0128336	0.181304	0	0	0	0	0.131319	0	0	0.0754982	0.188061	0	0	0.137805	0	0.0312686	0.200806	0	0.013383	0.0178997	0.35	0.0543459	1.06137
GSM1940512	0	0.0268823	0	0.274696	0	0	0	0	0.160952	0	0	0.0676522	0.0817532	0	0	0.176108	0	0.0183662	0.169757	0	0.00508515	0.0187478	0.57	0.0202903	1.08225
GSM1940513	0.0152447	0	0.0138828	0.183734	0	0	0	0	0.16587	0	0	0.0905139	0.0945016	0	0	0.212974	0	0.0237072	0.143822	0	0.0268837	0.028866	0.42	0.0404499	1.06843
GSM1940514	0.03745	0	0.0427417	0.206974	0	0	0	0	0.132434	0	0.0401914	0.0713044	0.0978444	0	0.0350003	0.192107	0	0.0313086	0.112644	0	0	0	0.42	0.0382873	1.06925
GSM1940515	0.0214429	0	0.0142578	0.194816	0	0.0403327	0	0	0.158245	0	0	0.0898182	0.0948745	0	0	0.184938	0	0.0284204	0.118688	0	0.0342842	0.0198822	0.7	0.00605884	1.08375
GSM1940516	0	0.0356651	0	0.217889	0	0	0	0	0.0980836	0	0	0.102806	0.0755452	0	0	0.259616	0	0.0206072	0.14679	0	0.0200604	0.022937	0.66	0.00970497	1.08509
GSM1940517	0	0.0248377	0	0.12541	0	0	0	0	0.0681487	0	0	0.0910643	0.158598	0	0.0233955	0.322033	0	0.0105173	0.139182	0	0.00950332	0.0273106	0.42	0.0388077	1.07482
GSM1940518	0.0366036	0	0.0538298	0.12112	0	0	0	0	0.0760038	0	0	0.0805686	0.0785372	0	0.0523998	0.250135	0	0.0179021	0.151748	0	0.0379731	0.0431791	0.29	0.066411	1.05146
GSM1940519	0.0288356	0	0.0328095	0.0829611	0	0.00164329	0	0	0.115032	0	0.0241423	0.047772	0.180032	0	0	0.291833	0	0.0161584	0.126113	0	0.0391481	0.0135192	0.49	0.0318488	1.06866
GSM1940520	0.0200085	0	0.0215118	0.183058	0	0.0251034	0	0	0.145654	0	0	0.116439	0.107949	0	0	0.182594	0	0.0382816	0.125514	0	0.0338876	0	0.74	-0.00573384	1.09042
GSM1940521	0.00987765	0	0	0.171294	0	0	0	0	0.19951	0	0	0.106719	0.085863	0	0	0.159428	0	0.0226525	0.199033	0	0.0456229	0	0.73	-0.00406655	1.09193
GSM1940522	0.00667292	0	0.00393107	0.145069	0	0.0201606	0	0	0.070172	0	0.0259533	0.0713249	0.0945255	0	0	0.339013	0	0.0256659	0.121548	0	0.036337	0.0396267	0.47	0.0335153	1.07555
GSM1940523	0	0.0436358	0.0267072	0.19874	0	0	0	0	0.0828499	0	0	0.0792199	0.0732156	0	0.0545519	0.237631	0	0	0.15362	0	0.0122473	0.0375812	0.49	0.02933	1.06963
GSM1940524	0.0217744	0	0.0111824	0.165714	0	0.0221205	0	0	0.137782	0	0	0.119227	0.0892941	0	0	0.228234	0	0.0292188	0.108206	0	0.0444817	0.0227649	0.71	0.00252097	1.08815
GSM1940525	0	0.030124	0	0.162914	0	0.000743002	0	0	0.140409	0	0	0.109145	0.104889	0	0	0.188324	0	0.0112821	0.195985	0	0.00603351	0.0501513	0.54	0.0230694	1.07911
GSM1940526	0	0.0514352	0.000245116	0.158622	0	0	0	0	0.195213	0	0	0.104583	0.0853644	0	0	0.160163	0	0.00645983	0.204899	0	0	0.033015	0.63	0.011275	1.08457
GSM1940527	0.0200051	0	0.0246678	0.276287	0	0	0	0	0.155251	0	0	0.112846	0.132518	0.0111113	0	0.114715	0	0.0293276	0.102823	0	0.0204491	0	0.71	0.000891664	1.0994
GSM1940528	0	0	0.0117078	0.185264	0	0.00401842	0	0.000142066	0.10051	0	0	0.0976145	0.0973433	0	0.0308806	0.225723	0	0.027352	0.162318	0	0.0469964	0.0101298	0.37	0.0513031	1.06379
GSM1940529	0.00820272	0	0.0166265	0.183043	0	0	0	0	0.153003	0	0.0259894	0.0485003	0.184701	0	0	0.183117	0	0.0267651	0.0950702	0	0.0424211	0.0325604	0.59	0.0154826	1.07715
GSM1940530	0.050676	0	0.0234945	0.188822	0	0.0021328	0	0	0.207043	0	0.000323404	0.104797	0.110417	0.00238886	0	0.152617	0	0.0431796	0.11411	0	0	0	0.71	-0.00131554	1.09023
GSM1940531	0.01544	0	0.0107118	0.164768	0	0.00131851	0	0	0.0978637	0	0	0.0780838	0.167599	0	0.0225669	0.205665	0	0.0286669	0.135235	0	0.0533683	0.0187132	0.38	0.0502678	1.06109
GSM1940532	0	0.0287801	0	0.217966	0	0	0	0	0.0784513	0	0	0.0754924	0.0682189	0	0	0.245225	0	0.0146397	0.212239	0	0.0150754	0.0439124	0.23	0.0749005	1.05525
GSM1940533	0.011953	0	0.0105885	0.17028	0	0.0349187	0	0	0.118859	0	0.00251971	0.0726977	0.0890804	0	0.00897967	0.230494	0	0.0338636	0.153537	0	0	0.0622292	0.54	0.0227028	1.07297
GSM1940534	0	0.0111971	0	0.131742	0.0118542	0	0	0	0.150376	0	0	0.0801411	0.0733376	0	0	0.247886	0	0.0213131	0.178716	0	0.0316903	0.0617468	0.68	0.00796105	1.07976
GSM1940535	0	0.054247	0.107366	0.0968168	0	0.00402947	0	0	0.0320491	0	0	0.0622807	0.048482	0	0.0527389	0.255296	0	0.0107824	0.183521	0	0.064743	0.0276477	0.09	0.137892	1.02283
GSM1940536	0.046299	0	0	0.126704	0	0.0180995	0	0	0.0986689	0	0	0.0675737	0.0454123	0	0	0.373552	0	0.0242053	0.118155	0	0.0137591	0.0675718	0.38	0.0490288	1.06857
GSM1940537	0	0	0	0.198589	0	0	0	0	0.181848	0	0	0.116052	0.0756965	0	0	0.187741	0	0.0223982	0.198625	0	0.0190504	0	0.49	0.0293663	1.08322
GSM1940538	0.0498952	0	0.0126497	0.155806	0	0	0	0	0.0827071	0	0.0399961	0.0555859	0.0870886	0	0	0.276876	0	0.0265237	0.114989	0	0.0290984	0.0687845	0.37	0.0510023	1.06264
GSM1940539	0	0.0214266	0.00560835	0.146931	0	0.00387254	0	0	0.139736	0	0	0.0887548	0.100177	0	0	0.281478	0	0.0237587	0.130605	0	0.0101133	0.0475386	0.58	0.0195385	1.07773
GSM1940540	0.0179397	0	0.0119176	0.144057	0	0	0	0	0.115832	0	0.000496447	0.0712546	0.0864894	0	0	0.281661	0	0.0380161	0.126292	0	0.0396816	0.0663632	0.6	0.0128213	1.0769
GSM1940541	0.051334	0	0.0287224	0.140346	0	0	0	0	0.168856	0	0	0.0856718	0.0843731	0	0.000738267	0.20357	0	0.0219393	0.170149	0	0.0442996	0	0.49	0.0319843	1.0655
GSM1940542	0.0128268	0	0.00521305	0.243699	0	0	0	0	0.147997	0	0	0.106683	0.0685829	0	0	0.164596	0	0.0159041	0.185624	0	0.0249463	0.0239269	0.43	0.0362542	1.07969
GSM1940543	0.0509122	0	0	0.13908	0	0	0	0	0.141185	0	0.0430235	0.0473967	0.0658476	0	0	0.270655	0	0.0200992	0.163454	0	0.0108998	0.0474472	0.48	0.0324958	1.06789
GSM1940544	0	0.0382859	0	0.127109	0	0	0	0	0.115128	0	0	0.0617	0.125334	0	0	0.278358	0	0.0252046	0.133416	0	0	0.0954644	0.4	0.0437807	1.0689
GSM1940545	0.0515199	0	0.0246523	0.210566	0	0	0	0	0.111503	0	0	0.0740708	0.0581926	0	0.0150404	0.216114	0	0.00887018	0.175361	0	0.0247212	0.0293886	0.35	0.0552947	1.05842
GSM1940546	0.0545295	0	0.0166914	0.174847	0	0	0	0	0.17417	0	0	0.118783	0.0966815	0.0111714	0	0.136887	0	0.0320183	0.165611	0	0.0186096	0	0.71	-0.00183413	1.08914
GSM1940547	0.0750348	0	0	0.224216	0	0	0	0.000885045	0.116855	0	0	0.0852828	0.122698	0	0	0.160594	0	0.0184499	0.195984	0	0	0	0.43	0.0381456	1.07064
GSM1940548	0	0.0247978	0.07146	0.153944	0	0.0123739	0	0	0.0989056	0	0	0.0903974	0.056283	0	0.0374394	0.249577	0	0	0.14582	0	0.0227931	0.0362088	0.49	0.0304223	1.06656
GSM1940549	0.0684745	0	0.0189694	0.208954	0	0	0	0	0.188509	0	0	0.0756194	0.0705007	0.0199266	0.0417365	0.1289	0	0.0204888	0.0942563	0	0	0.0636645	0.4	0.046331	1.06847
GSM1940550	0.00426306	0	0.00933961	0.214655	0	0	0	0	0.129733	0	0	0.126069	0.0710675	0	0	0.198044	0	0.0115823	0.200213	0	0.0350336	0	0.36	0.053458	1.07359
GSM1940551	0.0389025	0	0	0.134529	0	0	0	0	0.146505	0	0	0.114626	0.0832244	0	0	0.225238	0	0.0143693	0.207431	0	0.0143284	0.0208462	0.6	0.0147269	1.08128
GSM1940552	0.0970782	0	0	0.232291	0	0	0	0	0.188644	0	0	0.0712204	0.0673152	0	0	0.153263	0	0.01616	0.140753	0	0.0332759	0	0.66	0.00951476	1.08449
GSM1940553	0	0.0077104	0	0.136758	0	0	0	0	0.177783	0	0	0.117494	0.0851646	0	0	0.184415	0	0.0246297	0.244891	0	0.0211542	0	0.42	0.0398959	1.07489
GSM1940554	0.00602468	0	0	0.258947	0	0	0	0	0.146192	0	0	0.086884	0.0510293	0	0	0.194241	0	0	0.223451	0	0.0110772	0.0221536	0.5	0.0285082	1.08355
GSM1940555	0.00133645	0	0.0697097	0.177605	0	0.00673872	0	0	0.0870805	0	0.0130471	0.0724585	0.0820377	0	0.0739396	0.207849	0.000172496	0	0.146653	0	0.0267896	0.0345822	0.22	0.0784917	1.04912
GSM1940556	0	0.0663708	0.0863127	0.0754898	0	0.0110805	0	0	0.0671668	0	0	0.0713281	0.0814916	0.0371079	0.12618	0.254265	0	0	0.113126	0	0.0100813	0	0.05	0.174863	1.01598
GSM1940557	0	0.000872255	0.00325633	0.204859	0	0	0	0	0.138985	0	0	0.0993158	0.08319	0	0	0.184444	0	0.00245713	0.221222	0	0	0.0613987	0.54	0.0229898	1.08312
GSM1940558	0.0634229	0	0.0316436	0.15022	0	0.0180368	0	0	0.129487	0	0.00380106	0.0561488	0.07632	0	0	0.222375	0	0.0317265	0.12893	0	0.051571	0.0363184	0.79	-0.0140123	1.07839
GSM1940559	0.101594	0	0	0.113755	0	0	0.00960384	0	0.114596	0	0.000558164	0.0524947	0.100712	0	0	0.29559	0	0.0242037	0.13821	0	0.000501441	0.0481806	0.52	0.0249372	1.06973
GSM1940560	0.0011622	0.0104969	0.0421523	0.134435	0	0	0	0	0.106847	0	0	0.0766858	0.0732532	0	0.0779527	0.265593	0	0	0.12588	0	0.056748	0.0287936	0.18	0.0871085	1.04694
GSM1940561	0.069946	0	0.00256751	0.186956	0	0	0	0	0.134157	0	0	0.0692869	0.140532	0	0	0.238348	0	0.0192845	0.0770926	0	0.0378248	0.0240051	0.72	-0.0028818	1.08461
GSM1940562	0.0120038	0	0.0815121	0.269517	0	0	0	0	0.189438	0	0	0.107134	0.0917437	0.00159857	0	0.107959	0	0.0228052	0.0690886	0	0.0472	0	0.9	-0.0296419	1.11235
GSM1940563	0	0.0349216	0.00287433	0.105	0	0	0	0	0.116978	0	0	0.083976	0.0559737	0	0	0.234453	0	0.0293669	0.183496	0	0	0.15296	0.4	0.0438204	1.0715
GSM1940564	0.031999	0	0.0161695	0.188374	0	0.0621004	0	0	0.155084	0	0	0.0955622	0.104702	0	0	0.164388	0	0.0101173	0.125169	0	0.00551779	0.0408169	0.8	-0.0167926	1.09643
GSM1940565	0.0626026	0	0.00961377	0.16116	0	0	0	0	0.0982867	0	0	0.0654057	0.0520502	0	0.00511213	0.212173	0	0.0105452	0.23233	0	0	0.0907211	0.29	0.0660177	1.05569
GSM1940566	0	0	0.00705403	0.215383	0	0	0	0	0.096672	0	0	0.0764364	0.0717093	0	0.0744961	0.224945	0	0.00873811	0.163361	0	0.0206155	0.0405895	0.35	0.0552933	1.06471
GSM1940567	0	0.0267205	0.00834447	0.233053	0	0	0	0	0.0945632	0	0	0.103964	0.0743412	0	0	0.230764	0	0.0219278	0.177378	0	0.00382289	0.0251211	0.49	0.0304027	1.07736
GSM1940568	0.0056644	0	0.0606339	0.160312	0	0	0	0	0.198294	0	0	0.0918979	0.0614265	0	0.0166555	0.202329	0	0.0230416	0.17012	0	0.00702504	0.00260063	0.53	0.0244703	1.07205
GSM1940569	0	0	0.0311256	0.120311	0	0.00669889	0	0	0.106391	0	0	0.0703177	0.0769311	0	0.0835954	0.250758	0	0.0146837	0.145337	0	0.0242102	0.0696405	0.13	0.110089	1.03975
GSM1940570	0	0.0227963	0.163795	0.204156	0	0	0	0	0.0974213	0	0	0.066126	0.0560307	0	0	0.195716	0	0.0204129	0.124602	0	0	0.0489439	0.5	0.0284635	1.06792
GSM1940571	0	0.0100588	0.178034	0.122783	0	0	0	0	0.0511545	0	0	0.0509119	0.0771179	0	0.081856	0.20545	0	0	0.158571	0	0.0408977	0.0231658	0.09	0.132189	1.02649
GSM1940572	0	0.0118922	0.196635	0.171995	0	0	0	0	0.109189	0	0	0.091249	0.0611452	0	0.034278	0.15926	0	0	0.164014	0	0	0.000342616	0.23	0.0754595	1.05427
GSM1940573	0.0280292	0	0.0260644	0.195255	0	0	0	0	0.13351	0	0	0.102334	0.122814	0	0	0.170615	0	0.0377129	0.138534	0	0.0215131	0.0236195	0.7	0.00374625	1.08248
GSM1940574	0	0	0.0237708	0.176535	0	0	0	0	0.111821	0	0	0.0950004	0.0747516	0	0.0010641	0.275688	0	0.0202591	0.147759	0	0.0733518	0	0.59	0.0160132	1.07779
GSM1940575	0	0.00785753	0.168801	0.159098	0	0.0103574	0	0	0.0838658	0	0	0.0857565	0.0605494	0	0.0340912	0.211762	0	0	0.127072	0	0.0138036	0.0369859	0.42	0.040652	1.06311
GSM1940576	0.00260631	0	0.0128408	0.161527	0	0.0446183	0	0	0.0950164	0	0.0229226	0.0860775	0.0875642	0	0	0.219567	0	0.0343124	0.124614	0	0.041707	0.066626	0.49	0.0304272	1.07378
GSM1940577	0.00794744	0	0.0440675	0.239919	0	0	0	0	0.105518	0	0	0.0763467	0.0629716	0	0.0148553	0.234954	0	0	0.171787	0	0.0416335	0	0.49	0.0308046	1.07065
GSM1940578	0	0.025208	0.00406822	0.116524	0	0	0	0	0.166741	0	0	0.10474	0.10571	0	0	0.275729	0	0.0329581	0.144269	0	0.0214649	0.00258659	0.76	-0.00671451	1.08761
GSM1940579	0	0.0121714	0.0351693	0.231681	0	0	0	0	0.135656	0	0	0.0834088	0.0624348	0	0	0.209986	0	0.0218122	0.188783	0	0.0106809	0.00821667	0.77	-0.00865007	1.08816
GSM1940580	0.0560214	0	0.0118195	0.17238	0	0.0307615	0	0	0.141214	0	0	0.0927742	0.089412	0	0	0.201093	0	0.0303938	0.13752	0	0.0117093	0.0249027	0.7	0.0033452	1.08148
GSM1940581	0.0135501	0	0.00743378	0.122633	0	0.0664785	0	0	0.11476	0	0	0.0653036	0.200239	0	0	0.278276	0	0.0171398	0.114186	0	0	0	0.37	0.050862	1.06558
GSM1940582	0.00678104	0.0327618	0.0597539	0.161731	0	0	0	0	0.186153	0	0	0.112714	0.101874	0.0317022	0	0.0945355	0	0.017923	0.19407	0	0	0	0.24	0.073408	1.05689
GSM1940583	0.0352027	0	0.0638935	0.208764	0	0	0	0	0.125307	0	0	0.0804545	0.0581903	0	0.0146139	0.20646	0	0.0128909	0.156684	0	0.0172521	0.0202867	0.47	0.0338231	1.0661
GSM1940584	0	0.0296929	0	0.211073	0	0	0	0	0.147876	0	0	0.114725	0.0698114	0	0.00772438	0.160378	0	0.00961048	0.19607	0	0.0530399	0	0.49	0.0306998	1.08018
GSM1940585	0.0114437	0	0.00470754	0.129503	0	0.0368686	0	0	0.103923	0	0.0146367	0.0848053	0.193655	0	0	0.233737	0	0.0322773	0.111432	0	0.0271889	0.0158216	0.44	0.0350945	1.07224
GSM1940586	0.0188979	0	0.00599239	0.196077	0	0	0	0	0.0829021	0	0	0.102552	0.0303904	0	0	0.334805	0	0.0171288	0.147285	0	0.0258613	0.0381083	0.34	0.0572562	1.06834
GSM1940587	0.0177032	0	0.00595526	0.122731	0	0.0314116	0	0	0.072667	0	0.0414566	0.0443395	0.136689	0	0	0.294166	0	0.0214707	0.107783	0	0.00212353	0.101504	0.19	0.0839879	1.05665
GSM1940588	0.0591175	0	0.0354028	0.270519	0	0	0	0.00668016	0.128407	0	0.0201294	0.0715428	0.115678	0.00588868	0	0.109003	0	0.0492177	0.0876222	0	0.0355843	0.00520701	0.78	-0.0124385	1.09403
GSM1940589	0.0107749	0	0.0156885	0.183749	0	0	0	0	0.121009	0	0	0.0986491	0.0779862	0	0.0341579	0.249506	0	0	0.166994	0	0.0414859	0	0.45	0.0347051	1.07149
GSM1940590	0.00807127	0	0.0134844	0.169117	0	0.0789232	0	0	0.125132	0	0	0.0988995	0.0884262	0	0.0136895	0.177581	0	0.0242504	0.143374	0	0.039671	0.0193804	0.66	0.00923243	1.08187
GSM1940591	0.0391869	0	0	0.263929	0	0	0	0	0.14339	0	0.00394504	0.0542618	0.0759758	0	0	0.195576	0	0.0213905	0.159046	0	0.0355718	0.00772624	0.7	0.00617728	1.08221
GSM1940592	0.090646	0	0.016689	0.165464	0	0	0	0	0.16452	0	0.0146755	0.0436381	0.0873598	0	0	0.154327	0	0.0183732	0.148573	0	0.043643	0.0520909	0.48	0.0332275	1.06348
GSM1940593	0.00264308	0	0.0404503	0.132411	0	0	0	0	0.18028	0	0	0.120794	0.08149	0	0	0.250045	0	0.020654	0.122349	0	0.0475327	0.00135125	0.7	0.00457955	1.08499
GSM1940594	0.0477451	0	0.0147711	0.20863	0	0	0	0	0.13695	0	0.00228523	0.0750303	0.0838514	0.00624756	0.0535112	0.136758	0	0.0248984	0.177457	0	0.0184121	0.0134533	0.62	0.0116814	1.0771
GSM1940595	0.0331	0	0.0439597	0.1851	0.00829329	0	0	0	0.194074	0	0.0210001	0.0537696	0.0901485	0	0.0109434	0.158638	0	0.0200514	0.143244	0	0.0234048	0.014273	0.7	0.00642014	1.0761
GSM1940596	0	0	0.0398922	0.138547	0.0437493	0	0	0	0.174139	0	0.0406955	0.030994	0.0742742	0	0	0.265877	0	0.0237084	0.07125	0	0.0592882	0.0375855	0.74	-0.00543171	1.08133
GSM1940597	0.0394569	0	0.01993	0.205954	0	0	0	0	0.139478	0	0	0.136061	0.0667361	3.10664e-05	0	0.139752	0	0.0428481	0.162323	0	0.0474295	0	0.71	-0.00191182	1.09511
GSM1940598	0.0247019	0	0.0148297	0.174324	0	0	0	0	0.129265	0	0.0094252	0.0613322	0.0932632	0	0	0.199762	0	0.035549	0.166639	0	0.0845437	0.00636514	0.54	0.0239729	1.06719
GSM1940599	0.0785761	0	0.0701873	0.200732	0	0	0	0	0.12293	0	0	0.0776174	0.0545776	0	0.0194164	0.214744	0	0.00426091	0.140729	0	0.00487375	0.0113558	0.49	0.0306175	1.06787
GSM1940600	0.0151846	0	0	0.213	0	0	0	0	0.185398	0	0	0.0977225	0.0988929	0	0	0.174537	0	0.0194651	0.184103	0	0.00322828	0.00846962	0.71	0.00265988	1.0908
GSM1940601	0.013867	0	0.00860997	0.17856	0	0	0	0	0.0963372	0	0.0139719	0.0732137	0.0912609	0	0	0.190162	0	0.0333319	0.221685	0	0.0185898	0.0604115	0.47	0.0337155	1.06945
GSM1940602	0	0.00596225	0	0.153779	0	0	0	0	0.144308	0	0	0.114358	0.0737007	0	0.00830684	0.257394	0	0.0214188	0.171872	0	0.0169528	0.0319463	0.43	0.0358135	1.07504
GSM1940603	0.0430737	0	0.0100465	0.275425	0	0	0	0	0.148286	0	0	0.0971674	0.0867617	0	0	0.175508	0	0.00654404	0.119596	0	0.0173609	0.02023	0.92	-0.0328015	1.10952
GSM1940604	0.0174428	0	0	0.240222	0	0	0	0	0.15978	0	0	0.105467	0.0658997	0	0.00795924	0.183194	0	0.0196817	0.169455	0	0.00855587	0.0223421	0.54	0.0237424	1.08492
GSM1940605	0	0	0.00408986	0.104302	0	0.0499075	0	0	0.0822749	0	0.0186156	0.0758018	0.145276	0	0	0.318864	0	0.0223381	0.129052	0	0.0101933	0.0392848	0.19	0.0827705	1.05585
GSM1940606	0.0362071	0	0.00029494	0.207282	0	0	0	0	0.161679	0	0	0.0865051	0.0806035	0	0	0.240365	0	0.0214359	0.163407	0	0.00129308	0.000927203	0.66	0.00978471	1.08341
GSM1940607	0.0727974	0	0.0543428	0.246016	0	0	0	0.010788	0.0883604	0	0.0168883	0.0653072	0.110931	0	0	0.1813	0.0102276	0.0742943	0.0552439	0	0	0.0135035	0.66	0.00912708	1.07987
GSM1940608	0	0.0181835	0	0.123155	0	0	0	0	0.155023	0	0	0.123924	0.090968	0	0	0.283256	0	0	0.147986	0	0.0118297	0.0456753	0.66	0.00907488	1.08962
GSM1940609	0	0.0337307	0.045356	0.155315	0	0	0	0	0.115855	0	0	0.0563866	0.132151	0	0	0.27269	0	0.0137462	0.126014	0	0	0.0487553	0.34	0.0566627	1.0575
GSM1940610	0	0.00572459	0	0.183214	0	0	0	0	0.182184	0	0	0.0978675	0.0866729	0	0	0.201496	0	0.0159277	0.175668	0	0.0233784	0.0278668	0.6	0.013347	1.08357
GSM1940611	0.0369568	0	0.0396912	0.256387	0	0	0	0	0.127871	0	0.0247137	0.0729847	0.100668	0.0183947	0.000940975	0.0921708	0	0.0551464	0.0555977	0	0.112958	0.0055186	0.9	-0.0277038	1.10017
GSM1940612	0.0185093	0	0.0512088	0.293263	0	0	0	0	0.0652166	0	0	0.0625732	0.0789088	0	0	0.170626	0	0.018205	0.162785	0	0.0426318	0.0360719	0.55	0.0222416	1.07379
GSM1940613	0.0330332	0	0	0.096449	0	0.019924	0	0	0.142786	0	0	0.0896951	0.084611	0	0	0.268414	0	0.019846	0.192186	0	0.0216288	0.0314275	0.61	0.0125783	1.07728
GSM1940614	0.035194	0	0.01321	0.169498	0	0.00253662	0	0	0.111004	0	0.0109861	0.0609966	0.0947044	0	0.00434152	0.292097	0	0.0248189	0.128289	0	0.0234179	0.0289063	0.4	0.0450425	1.06317
GSM1940615	0	0.0142327	0	0.117588	0	0	0	0	0.142587	0	0	0.0852466	0.0757538	0	0	0.237568	0	0.0211265	0.240323	0	0	0.065575	0.42	0.0400907	1.06944
GSM1940616	0	0.00161066	0.0634585	0.208857	0	0	0	0	0.139025	0	0	0.0698369	0.077082	0	0	0.154771	0	0.0261405	0.195465	0	0.0581002	0.00565406	0.59	0.015385	1.07186
GSM1940617	0.0369278	0	0.0171944	0.19528	0	0	0	0	0.17858	0	0.0123279	0.0783878	0.126169	0	0.00479635	0.143473	0	0.0245481	0.110709	0	0.0716061	0	0.78	-0.0113767	1.08803
GSM1940618	0.0214498	0	0.016386	0.225198	0	0	0	0	0.108775	0	0	0.0778016	0.0768115	0	0	0.221735	0	0.00244163	0.152182	0	0.00395746	0.0932623	0.48	0.033224	1.07465
GSM1940619	0.00328926	0	0	0.256131	0	0	0	0	0.12436	0	0	0.0651574	0.0757459	0	0	0.195661	0	0.0210207	0.20067	0	0.0325229	0.0254418	0.55	0.0213493	1.07799
GSM1940620	0.0617732	0	0.0169007	0.235761	0	0	0	0	0.130986	0	0	0.0727	0.0603969	0	0	0.200406	0	0.0191286	0.153754	0	0.0429973	0.00519548	0.59	0.0173186	1.07572
GSM1940621	0.0403323	0	0.0209688	0.180281	0	0	0	0	0.147031	0	0	0.106558	0.102438	0	0	0.244631	0	0.0285055	0.0701517	0	0.0390709	0.0200313	0.71	-0.000140502	1.08823
GSM1940622	0.0472023	0	0.00906063	0.152264	0	0	0	0	0.108151	0	0.0189588	0.0443034	0.0765352	0	0	0.340856	0	0.0323941	0.114727	0	0.0456244	0.00992242	0.55	0.0224428	1.07223
GSM1940623	0.0015221	0	0	0.190071	0	0	0	0	0.0858412	0	0	0.0740453	0.13406	0	0	0.277828	0	0.0242848	0.146171	0	0.0253877	0.040789	0.49	0.0296854	1.07493
GSM1940624	0.0119134	0	0.0491304	0.165038	0	0	0	0	0.120859	0	0	0.11121	0.0942786	0	0.039017	0.192032	0	0.0285728	0.139095	0	0.0488526	0	0.6	0.012849	1.07667
GSM1940625	0	0.0224301	0.0174565	0.252536	0	0	0	0	0.150244	0	0.0201188	0.0918598	0.125621	0	0	0.153464	0	0.035917	0.119009	0	0.0113431	0	0.78	-0.0109691	1.09805
GSM1940626	0.00041255	0	0.188594	0.175441	0	0	0	0	0.101902	0	0	0.0856528	0.0800624	0	0.0457258	0.18542	0	0.00725057	0.117636	0	0.0119022	0	0.32	0.0625189	1.05697
GSM1940627	0.0143178	0	0.011639	0.190512	0	0.0415298	0	0	0.0999345	0	0	0.0963292	0.0985915	0	0.0617018	0.208501	0	0	0.12188	0	0.0260887	0.0289752	0.48	0.0325459	1.07461
GSM1940628	0.00804697	0	0	0.240601	0	0	0	0	0.140668	0	0	0.0698963	0.0648013	0	0	0.260875	0	0.0200128	0.162103	0	0	0.0329951	0.62	0.0115926	1.08362
GSM1940629	0.0160569	0	0	0.185555	0	0	0	0	0.136497	0	0	0.0998942	0.0697358	0	0	0.266191	0	0.0187248	0.187258	0	0	0.0200873	0.7	0.00394837	1.08745
GSM1940630	0.0587199	0	0.0364428	0.0729148	0	0.0654987	0	0.00159556	0.0454671	0	0	0.0631814	0.0302805	0	0.154782	0.28998	0	0.0111276	0.0756197	0	0.038224	0.0561664	0.06	0.164572	1.02825
GSM1940631	0	0	2.93607e-05	0.146822	0	0	0	0	0.159775	0	0	0.119882	0.112675	0	0	0.196573	0	0.0192211	0.187024	0	0	0.0579992	0.48	0.032499	1.07899
GSM1940632	0	0	0.0702314	0.185614	0	0	0	0	0.129433	0	0	0.0793139	0.0933617	0	0	0.22947	0	0.0207657	0.127394	0	0.0644157	0	0.71	0.00122192	1.07689
GSM1940633	0	0	0.0228532	0.248089	0	0	0	0	0.16607	0	0	0.0876676	0.06258	0	0	0.192571	0	0.0176334	0.180579	0	0.00669015	0.0152661	0.73	-0.00410245	1.09261
GSM1940634	0.0457507	0	0.00905285	0.167573	0	0	0	0	0.151754	0	0.0162378	0.0623069	0.0918779	0	0	0.19363	0	0.0373253	0.171266	0	0.0244102	0.0288159	0.42	0.0397794	1.0625
GSM1940635	0.0178885	0	0.0217679	0.178359	0.0475309	0	0	0	0.195488	0	0.00839286	0.0541021	0.073789	0	0	0.230272	0	0.02413	0.122568	0	0.0132172	0.0124948	0.78	-0.0112976	1.0867
GSM1940636	0.00628052	0	0.0258568	0.13237	0	0	0	0	0.104819	0	0.0362491	0.0392251	0.0786625	0	0	0.330579	0	0.0317947	0.111495	0	0.0349401	0.0677288	0.49	0.0318335	1.07098
GSM1940637	0.0511582	0	0	0.2492	0	0	0	0	0.144528	0	0	0.0753286	0.0754485	0	0.0204139	0.174964	0	0.00494935	0.158727	0	0.0452818	0	0.55	0.0226094	1.07744
GSM1940638	0.0106083	0	0.0176547	0.161093	0	0.0146428	0	0	0.128079	0	0	0.0942534	0.120271	0	0.0062972	0.220757	0	0.0299451	0.125737	0	0.0540943	0.0165661	0.5	0.0272508	1.07139
GSM1940639	0	0.0538146	0	0.192786	0	0	0	0	0.125261	0	0	0.0868743	0.0757703	0	0	0.16742	0	0.0127774	0.19146	0	0	0.0938368	0.38	0.0504657	1.0666
GSM1940640	0	0.011765	0.0879905	0.134982	0	0	0	0	0.121209	0	0	0.0766818	0.0528733	0	0	0.244958	0	0.00189334	0.220756	0	0.002026	0.044864	0.41	0.0422775	1.06183
GSM1940641	0	0.0264932	0	0.288402	0	0	0	0	0.137724	0	0	0.0939438	0.0819974	0	0	0.157986	0	0.0125967	0.197768	0	0.00308921	0	0.72	-0.00246204	1.09892
GSM1940642	0.00651857	0.016962	0	0.207731	0	0	0	0	0.213089	0	0	0.111083	0.0962542	0	0	0.129868	0	0.00282997	0.200443	0	0.0152218	0	0.52	0.0248413	1.08814
GSM1940643	0.0093675	0	0.0135354	0.161414	0	0.0348846	0	0	0.0883226	0	0	0.114741	0.0975247	0	0	0.299654	0	0.0278756	0.0967142	0	0.018223	0.0377438	0.74	-0.00553125	1.0941
GSM1940644	0.0424013	0	0.0448563	0.258952	0	0	0	0	0.166153	0	0	0.119916	0.114722	0.00342145	0	0.124703	0	0.0436459	0.0432658	0	0.0367147	0.0012494	0.91	-0.0303958	1.11418
GSM1940645	0	0.0297292	0	0.149419	0	0	0	0	0.160419	0	0	0.0781999	0.0837673	0	0	0.257455	0	0.0188073	0.181307	0	0	0.0408972	0.5	0.0272467	1.07233
GSM1940646	0	0.0646282	0.16488	0.151977	0	0	0	0	0.088075	0	0	0.0475684	0.0611889	0	0.00173673	0.226696	0	0.00391556	0.1532	0	0.0057083	0.0304256	0.38	0.0487479	1.05847
GSM1940647	0	0.00702607	0	0.199658	0	0	0	0	0.126074	0	0	0.0761899	0.0681041	0	0	0.269703	0	0.0179042	0.163751	0	0	0.071588	0.55	0.0215535	1.07899
GSM1940648	0.0435718	0	0.0127402	0.221248	0	0	0	0	0.131267	0	0	0.106949	0.0641641	0	0	0.191754	0	0.0198096	0.190122	0	0.0087273	0.00964732	0.41	0.0423213	1.07277
