# Supplementary material for: Autophagy-related biomarkers in preeclampsia: the underlying mechanism, correlation to the immune microenvironment and drug screening
Source: BMC Pregnancy Childbirth. 2024 Jan 2;24:1. doi: 10.1186/s12884-023-06211-2 (PMC10759589; doi:10.1186/s12884-023-06211-2)
Supplement: Supplementary file 3 — Additional file 3: Supplementary file 3. GO enrichment analysis result. [file 12884_2023_6211_MOESM3_ESM.xls]

Supplementary file 3. GO enrichment analysis result.
ONTOLOGY	ID	Description	GeneRatio	BgRatio	pvalue	p.adjust	qvalue	geneID	Count
BP	GO:0010506	regulation of autophagy	14/54	314/17913	3.34682850672646e-13	2.83808935196541e-10	1.65131299301553e-10	GAPDH/BNIP3L/CSNK2A2/GBA/PIK3CB/RRAGC/LEP/ACER2/DEPP1/HMOX1/PRKAB2/SREBF1/BAD/HK2	14
BP	GO:0006914	autophagy	16/54	471/17913	3.41526997829773e-13	2.83808935196541e-10	1.65131299301553e-10	GAPDH/GABARAPL1/BNIP3L/CSNK2A2/GBA/PIK3CB/RRAGC/LEP/ACER2/DEPP1/HMOX1/PRKAB2/SREBF1/BAD/HK2/KLHL3	16
BP	GO:0061919	process utilizing autophagic mechanism	16/54	471/17913	3.41526997829773e-13	2.83808935196541e-10	1.65131299301553e-10	GAPDH/GABARAPL1/BNIP3L/CSNK2A2/GBA/PIK3CB/RRAGC/LEP/ACER2/DEPP1/HMOX1/PRKAB2/SREBF1/BAD/HK2/KLHL3	16
BP	GO:0001666	response to hypoxia	12/54	354/17913	4.79630954538598e-10	2.98929992416181e-07	1.73929330356365e-07	UBB/BNIP3L/NDRG1/PKM/LEP/MMP14/HMOX1/BAD/PDK1/HK2/VEGFA/ARNT2	12
BP	GO:0036293	response to decreased oxygen levels	12/54	365/17913	6.79797590388368e-10	3.3894707856764e-07	1.9721285885372e-07	UBB/BNIP3L/NDRG1/PKM/LEP/MMP14/HMOX1/BAD/PDK1/HK2/VEGFA/ARNT2	12
BP	GO:0070482	response to oxygen levels	12/54	389/17913	1.40052302974160e-09	5.81917318857633e-07	3.38582585084898e-07	UBB/BNIP3L/NDRG1/PKM/LEP/MMP14/HMOX1/BAD/PDK1/HK2/VEGFA/ARNT2	12
BP	GO:0008585	female gonad development	7/54	95/17913	1.36276946908332e-08	4.85340612346389e-06	2.8239042532283e-06	UBB/INHBA/CEBPB/SOD1/LEP/MMP14/VEGFA	7
BP	GO:0046545	development of primary female sexual characteristics	7/54	100/17913	1.95156698488629e-08	6.0815706166519e-06	3.53849908575435e-06	UBB/INHBA/CEBPB/SOD1/LEP/MMP14/VEGFA	7
BP	GO:0071496	cellular response to external stimulus	10/54	320/17913	3.43205131787926e-08	9.50678215052555e-06	5.53142305969312e-06	EGFR/ENG/GBA/SOD1/RRAGC/LEP/STK24/HMOX1/SREBF1/BAD	10
BP	GO:0097421	liver regeneration	5/54	32/17913	3.89816465299787e-08	9.71812447992369e-06	5.65439041245375e-06	EGFR/CSNK2A2/CEBPB/HMOX1/VTN	5
BP	GO:0001101	response to acid chemical	10/54	330/17913	4.5842723781048e-08	1.00911063647353e-05	5.87140607199326e-06	EGFR/CEBPB/RRAGC/GSN/LEP/ACER2/SREBF1/BAD/VEGFA/NTRK2	10
BP	GO:0046660	female sex differentiation	7/54	114/17913	4.85733158350676e-08	1.00911063647353e-05	5.87140607199326e-06	UBB/INHBA/CEBPB/SOD1/LEP/MMP14/VEGFA	7
BP	GO:0031100	animal organ regeneration	6/54	75/17913	9.67843815744915e-08	1.78491659811452e-05	1.03853529765525e-05	EGFR/CSNK2A2/CEBPB/PKM/HMOX1/VTN	6
BP	GO:0016236	macroautophagy	9/54	272/17913	1.10040112437737e-07	1.78491659811452e-05	1.03853529765525e-05	GAPDH/GABARAPL1/BNIP3L/CSNK2A2/GBA/RRAGC/HMOX1/PRKAB2/KLHL3	9
BP	GO:0031099	regeneration	8/54	194/17913	1.11283512646015e-07	1.78491659811452e-05	1.03853529765525e-05	EGFR/CSNK2A2/CEBPB/PKM/GSN/STK24/HMOX1/VTN	8
BP	GO:0031667	response to nutrient levels	11/54	466/17913	1.14555417448184e-07	1.78491659811452e-05	1.03853529765525e-05	EGFR/GBA/SOD1/PKM/RRAGC/GSN/LEP/STK24/HMOX1/SREBF1/NOD2	11
BP	GO:0097193	intrinsic apoptotic signaling pathway	9/54	277/17913	1.284860616712e-07	1.88421030439001e-05	1.09630831568368e-05	UBB/CEBPB/SOD1/STK24/HMOX1/PPP1R15A/BAD/PDK1/SNAI1	9
BP	GO:1903146	regulation of autophagy of mitochondrion	5/54	41/17913	1.4211745851665e-07	1.96832680045561e-05	1.14525063061956e-05	BNIP3L/CSNK2A2/GBA/SREBF1/HK2	5
BP	GO:0009991	response to extracellular stimulus	11/54	498/17913	2.23098041752664e-07	2.9272811478389e-05	1.70320831875441e-05	EGFR/GBA/SOD1/PKM/RRAGC/GSN/LEP/STK24/HMOX1/SREBF1/NOD2	11
BP	GO:0019216	regulation of lipid metabolic process	10/54	402/17913	2.87385558639329e-07	3.58226098843923e-05	2.08430157792103e-05	PLIN2/MTMR4/SOD1/LEP/PRKAB2/SREBF1/PDK1/SNAI1/PIK3CG/NOD2	10
BP	GO:0048732	gland development	10/54	422/17913	4.48742377527979e-07	5.32721308179643e-05	3.09958394102032e-05	EGFR/CSNK2A2/CEBPB/SOD1/PKM/HMOX1/HK2/VEGFA/EPHB3/VTN	10
BP	GO:0001541	ovarian follicle development	5/54	54/17913	5.82221950661416e-07	6.59763328635868e-05	3.8387648230212e-05	INHBA/CEBPB/SOD1/MMP14/VEGFA	5
BP	GO:0000422	autophagy of mitochondrion	5/54	55/17913	6.38985143428552e-07	6.63745817736409e-05	3.86193652475678e-05	BNIP3L/CSNK2A2/GBA/SREBF1/HK2	5
BP	GO:0061726	mitochondrion disassembly	5/54	55/17913	6.38985143428552e-07	6.63745817736409e-05	3.86193652475678e-05	BNIP3L/CSNK2A2/GBA/SREBF1/HK2	5
BP	GO:0010821	regulation of mitochondrion organization	7/54	175/17913	9.05965720330001e-07	9.03429016313077e-05	5.25650847416733e-05	BNIP3L/CSNK2A2/GBA/SREBF1/BAD/HK2/PARL	7
BP	GO:0010508	positive regulation of autophagy	6/54	113/17913	1.11276415035155e-06	0.000106697	6.20805262827706e-05	BNIP3L/GBA/PIK3CB/HMOX1/BAD/HK2	6
BP	GO:0072655	establishment of protein localization to mitochondrion	6/54	121/17913	1.66183917977941e-06	0.000153443	8.9279313440001e-05	BNIP3L/CSNK2A2/SREBF1/BAD/HK2/PARL	6
BP	GO:0070585	protein localization to mitochondrion	6/54	125/17913	2.00963543789164e-06	0.000176517	0.000102704	BNIP3L/CSNK2A2/SREBF1/BAD/HK2/PARL	6
BP	GO:0042063	gliogenesis	8/54	285/17913	2.05334161061541e-06	0.000176517	0.000102704	EGFR/NDRG1/PRKCH/SOD1/GSN/MMP14/VTN/NTRK2	8
BP	GO:0071229	cellular response to acid chemical	7/54	199/17913	2.1391311854725e-06	0.000177762	0.000103429	EGFR/CEBPB/RRAGC/LEP/SREBF1/VEGFA/NTRK2	7
BP	GO:1903747	regulation of establishment of protein localization to mitochondrion	5/54	71/17913	2.30583800106e-06	0.000185434	0.000107893	BNIP3L/CSNK2A2/SREBF1/BAD/PARL	5
BP	GO:0071276	cellular response to cadmium ion	4/54	32/17913	2.49093237501362e-06	0.000190807	0.000111019	EGFR/SOD1/GSN/HMOX1	4
BP	GO:0001889	liver development	6/54	130/17913	2.52573031198708e-06	0.000190807	0.000111019	EGFR/CSNK2A2/CEBPB/PKM/HMOX1/VTN	6
BP	GO:0061008	hepaticobiliary system development	6/54	133/17913	2.88405130939182e-06	0.000211469	0.000123041	EGFR/CSNK2A2/CEBPB/PKM/HMOX1/VTN	6
BP	GO:0071456	cellular response to hypoxia	7/54	210/17913	3.05664550314249e-06	0.00021772	0.000126678	UBB/BNIP3L/NDRG1/HMOX1/BAD/PDK1/VEGFA	7
BP	GO:0007584	response to nutrient	7/54	215/17913	3.57113290015984e-06	0.000247301	0.00014389	EGFR/SOD1/PKM/GSN/LEP/HMOX1/NOD2	7
BP	GO:1903008	organelle disassembly	5/54	78/17913	3.67960140254607e-06	0.000247926	0.000144253	BNIP3L/CSNK2A2/GBA/SREBF1/HK2	5
BP	GO:0008406	gonad development	7/54	217/17913	3.79622671822636e-06	0.000249052	0.000144909	UBB/INHBA/CEBPB/SOD1/LEP/MMP14/VEGFA	7
BP	GO:0006007	glucose catabolic process	4/54	36/17913	4.04404082868928e-06	0.000252705	0.000147034	GAPDH/PKM/BAD/HK2	4
BP	GO:0031669	cellular response to nutrient levels	7/54	220/17913	4.15599276071394e-06	0.000252705	0.000147034	GBA/SOD1/RRAGC/LEP/STK24/HMOX1/SREBF1	7
BP	GO:0036294	cellular response to decreased oxygen levels	7/54	220/17913	4.15599276071394e-06	0.000252705	0.000147034	UBB/BNIP3L/NDRG1/HMOX1/BAD/PDK1/VEGFA	7
BP	GO:1903533	regulation of protein targeting	5/54	81/17913	4.43533360941943e-06	0.000253611	0.000147561	BNIP3L/CSNK2A2/SREBF1/ANK3/PARL	5
BP	GO:0050673	epithelial cell proliferation	9/54	425/17913	4.52033400831551e-06	0.000253611	0.000147561	EGFR/CEBPB/PIK3CB/LEP/MMP14/HMOX1/BAD/VEGFA/NOD2	9
BP	GO:0045137	development of primary sexual characteristics	7/54	223/17913	4.54376751759374e-06	0.000253611	0.000147561	UBB/INHBA/CEBPB/SOD1/LEP/MMP14/VEGFA	7
BP	GO:0048608	reproductive structure development	9/54	426/17913	4.60733719718089e-06	0.000253611	0.000147561	UBB/INHBA/EGFR/CEBPB/SOD1/LEP/MMP14/VEGFA/SNAI1	9
BP	GO:0006839	mitochondrial transport	7/54	224/17913	4.67954291315412e-06	0.000253611	0.000147561	BNIP3L/CSNK2A2/PRKAB2/SREBF1/BAD/HK2/PARL	7
BP	GO:0061458	reproductive system development	9/54	429/17913	4.87704749153314e-06	0.000258691	0.000150517	UBB/INHBA/EGFR/CEBPB/SOD1/LEP/MMP14/VEGFA/SNAI1	9
BP	GO:0043405	regulation of MAP kinase activity	8/54	322/17913	5.0650631661282e-06	0.000263067	0.000153063	UBB/EGFR/GBA/SOD1/PIK3CB/VEGFA/PIK3CG/NOD2	8
BP	GO:0010038	response to metal ion	8/54	335/17913	6.77012448175476e-06	0.000337848	0.000196573	EGFR/NDRG1/SOD1/GSN/HMOX1/ANK3/BAD/ITPR3	8
BP	GO:0071453	cellular response to oxygen levels	7/54	237/17913	6.77592846677669e-06	0.000337848	0.000196573	UBB/BNIP3L/NDRG1/HMOX1/BAD/PDK1/VEGFA	7
BP	GO:0072594	establishment of protein localization to organelle	9/54	452/17913	7.43522959340755e-06	0.000363452	0.000211471	UBB/BNIP3L/CSNK2A2/NFKBIA/LEP/SREBF1/BAD/HK2/PARL	9
BP	GO:0007009	plasma membrane organization	5/54	91/17913	7.86893609168017e-06	0.000377255	0.000219502	NDRG1/SOD1/GSN/ANK3/ANK2	5
BP	GO:0048015	phosphatidylinositol-mediated signaling	6/54	160/17913	8.37770824549493e-06	0.000394068	0.000229285	EGFR/PIK3CB/GSN/LEP/PIK3CG/NTRK2	6
BP	GO:0070997	neuron death	8/54	347/17913	8.75299539712417e-06	0.000404097	0.000235119	UBB/GAPDH/CEBPB/GBA/SOD1/HMOX1/BAD/NTRK2	8
BP	GO:1903214	regulation of protein targeting to mitochondrion	4/54	44/17913	9.15484341104371e-06	0.000414797	0.000241345	BNIP3L/CSNK2A2/SREBF1/PARL	4
BP	GO:0048017	inositol lipid-mediated signaling	6/54	163/17913	9.31754477750058e-06	0.000414797	0.000241345	EGFR/PIK3CB/GSN/LEP/PIK3CG/NTRK2	6
BP	GO:0043406	positive regulation of MAP kinase activity	7/54	250/17913	9.60137229677395e-06	0.000419934	0.000244334	UBB/EGFR/SOD1/PIK3CB/VEGFA/PIK3CG/NOD2	7
BP	GO:0031668	cellular response to extracellular stimulus	7/54	251/17913	9.8540787562768e-06	0.000423555	0.000246441	GBA/SOD1/RRAGC/LEP/STK24/HMOX1/SREBF1	7
BP	GO:0016241	regulation of macroautophagy	6/54	166/17913	1.03411043228844e-05	0.000436955	0.000254238	GAPDH/BNIP3L/GBA/RRAGC/HMOX1/PRKAB2	6
BP	GO:0048871	multicellular organismal homeostasis	9/54	472/17913	1.05223384381488e-05	0.000437203	0.000254382	UBB/EGFR/CEBPB/GBA/SOD1/LEP/PRKAB2/VEGFA/NOD2	9
BP	GO:0050727	regulation of inflammatory response	9/54	479/17913	1.18352477343991e-05	0.000483693	0.000281432	EGFR/CEBPB/GBA/NFKBIA/SOD1/LEP/PIK3CG/VTN/NOD2	9
BP	GO:0002694	regulation of leukocyte activation	9/54	492/17913	1.46479105446073e-05	0.000579639	0.000337257	INHBA/CEBPB/SOD1/GSN/LEP/MMP14/HMOX1/BAD/NOD2	9
BP	GO:0022411	cellular component disassembly	9/54	492/17913	1.46479105446073e-05	0.000579639	0.000337257	GABARAPL1/BNIP3L/CSNK2A2/GBA/GSN/HSPA2/MMP14/SREBF1/HK2	9
BP	GO:0042391	regulation of membrane potential	8/54	374/17913	1.50685077972338e-05	0.000586965	0.00034152	UBB/BNIP3L/GBA/SOD1/ANK3/BAD/NTRK2/ANK2	8
BP	GO:0007548	sex differentiation	7/54	269/17913	1.5438892364322e-05	0.000592141	0.000344531	UBB/INHBA/CEBPB/SOD1/LEP/MMP14/VEGFA	7
BP	GO:0043410	positive regulation of MAPK cascade	9/54	499/17913	1.638611601394e-05	0.000607541	0.000353491	UBB/EGFR/SOD1/PIK3CB/LEP/VEGFA/PIK3CG/NTRK2/NOD2	9
BP	GO:0050878	regulation of body fluid levels	9/54	499/17913	1.638611601394e-05	0.000607541	0.000353491	GBA/PRKCH/PIK3CB/UBASH3B/HK2/VEGFA/ITPR3/PIK3CG/VTN	9
BP	GO:0043200	response to amino acid	5/54	106/17913	1.65715068672204e-05	0.000607541	0.000353491	EGFR/CEBPB/RRAGC/BAD/NTRK2	5
BP	GO:1905475	regulation of protein localization to membrane	6/54	181/17913	1.69173312470673e-05	0.000611231	0.000355638	EGFR/PRKCH/GSN/MMP14/ANK3/BAD	6
BP	GO:0021782	glial cell development	5/54	111/17913	2.07204336433839e-05	0.00072217	0.000420187	EGFR/NDRG1/SOD1/GSN/NTRK2	5
BP	GO:0019226	transmission of nerve impulse	4/54	54/17913	2.08568991432269e-05	0.00072217	0.000420187	GBA/SOD1/ANK3/NTRK2	4
BP	GO:0097755	positive regulation of blood vessel diameter	4/54	54/17913	2.08568991432269e-05	0.00072217	0.000420187	EGFR/SOD1/LEP/HMOX1	4
BP	GO:0019320	hexose catabolic process	4/54	55/17913	2.24426178883092e-05	0.000766431	0.00044594	GAPDH/PKM/BAD/HK2	4
BP	GO:0051235	maintenance of location	7/54	286/17913	2.29053137718745e-05	0.000769115	0.000447501	PLIN2/NFKBIA/GSN/LEP/ANK3/HK2/ANK2	7
BP	GO:2001233	regulation of apoptotic signaling pathway	8/54	397/17913	2.31382280841425e-05	0.000769115	0.000447501	UBB/INHBA/CSNK2A2/SOD1/GSN/HMOX1/BAD/SNAI1	8
BP	GO:0035637	multicellular organismal signaling	6/54	193/17913	2.43166124029484e-05	0.000797649	0.000464104	GBA/SOD1/ANK3/ITPR3/NTRK2/ANK2	6
BP	GO:0051249	regulation of lymphocyte activation	8/54	401/17913	2.48581967892019e-05	0.000800158	0.000465564	INHBA/CEBPB/SOD1/GSN/LEP/MMP14/BAD/NOD2	8
BP	GO:0071241	cellular response to inorganic substance	6/54	194/17913	2.50350420539597e-05	0.000800158	0.000465564	EGFR/SOD1/GSN/HMOX1/ANK3/BAD	6
BP	GO:0046686	response to cadmium ion	4/54	57/17913	2.58773530917872e-05	0.000816611	0.000475136	EGFR/SOD1/GSN/HMOX1	4
BP	GO:0014066	regulation of phosphatidylinositol 3-kinase signaling	5/54	117/17913	2.67201261656601e-05	0.000832666	0.000484478	EGFR/PIK3CB/LEP/PIK3CG/NTRK2	5
BP	GO:0032147	activation of protein kinase activity	7/54	303/17913	3.31331539478131e-05	0.001009528	0.000587383	UBB/EGFR/SOD1/PIK3CB/LEP/VEGFA/NOD2	7
BP	GO:0006006	glucose metabolic process	6/54	204/17913	3.32054965412381e-05	0.001009528	0.000587383	GAPDH/PKM/LEP/BAD/PDK1/HK2	6
BP	GO:0046365	monosaccharide catabolic process	4/54	62/17913	3.61395571929775e-05	0.001085493	0.000631583	GAPDH/PKM/BAD/HK2	4
BP	GO:0046777	protein autophosphorylation	6/54	210/17913	3.90555045455013e-05	0.001159112	0.000674417	EGFR/ENG/STK24/VEGFA/EPHB3/NTRK2	6
BP	GO:0051090	regulation of DNA-binding transcription factor activity	8/54	429/17913	4.01757291223691e-05	0.0011666	0.000678774	UBB/NFKBIA/PRKCH/HMOX1/TRAF3/VEGFA/TRIM14/NOD2	8
BP	GO:1901214	regulation of neuron death	7/54	313/17913	4.07318549413501e-05	0.0011666	0.000678774	UBB/CEBPB/GBA/SOD1/HMOX1/BAD/NTRK2	7
BP	GO:0071230	cellular response to amino acid stimulus	4/54	64/17913	4.09791965401548e-05	0.0011666	0.000678774	EGFR/CEBPB/RRAGC/NTRK2	4
BP	GO:0010001	glial cell differentiation	6/54	212/17913	4.11796269330344e-05	0.0011666	0.000678774	EGFR/NDRG1/SOD1/GSN/VTN/NTRK2	6
BP	GO:0071902	positive regulation of protein serine/threonine kinase activity	7/54	322/17913	4.87445113021991e-05	0.001365394	0.00079444	UBB/EGFR/SOD1/PIK3CB/VEGFA/PIK3CG/NOD2	7
BP	GO:0033157	regulation of intracellular protein transport	6/54	220/17913	5.06234759786003e-05	0.00140227	0.000815896	BNIP3L/CSNK2A2/LEP/SREBF1/ANK3/PARL	6
BP	GO:0014065	phosphatidylinositol 3-kinase signaling	5/54	138/17913	5.89280777556654e-05	0.00161437	0.000939305	EGFR/PIK3CB/LEP/PIK3CG/NTRK2	5
BP	GO:0022011	myelination in peripheral nervous system	3/54	26/17913	6.41034901212426e-05	0.001718387	0.000999826	NDRG1/SOD1/NTRK2	3
BP	GO:0032292	peripheral nervous system axon ensheathment	3/54	26/17913	6.41034901212426e-05	0.001718387	0.000999826	NDRG1/SOD1/NTRK2	3
BP	GO:0051881	regulation of mitochondrial membrane potential	4/54	73/17913	6.88051036137816e-05	0.001824799	0.001061741	UBB/BNIP3L/SOD1/BAD	4
BP	GO:0006735	NADH regeneration	3/54	27/17913	7.1962759938853e-05	0.001849517	0.001076122	GAPDH/PKM/HK2	3
BP	GO:0061621	canonical glycolysis	3/54	27/17913	7.1962759938853e-05	0.001849517	0.001076122	GAPDH/PKM/HK2	3
BP	GO:0061718	glucose catabolic process to pyruvate	3/54	27/17913	7.1962759938853e-05	0.001849517	0.001076122	GAPDH/PKM/HK2	3
BP	GO:0002262	myeloid cell homeostasis	5/54	145/17913	7.45415773790057e-05	0.001877092	0.001092167	INHBA/SOD1/PIK3CB/HMOX1/VEGFA	5
BP	GO:0046165	alcohol biosynthetic process	5/54	145/17913	7.45415773790057e-05	0.001877092	0.001092167	GBA/SOD1/LEP/ACER2/SREBF1	5
BP	GO:0072659	protein localization to plasma membrane	6/54	237/17913	7.64700185705438e-05	0.001906398	0.001109218	EGFR/PRKCH/SEC23A/MMP14/ANK3/ANK2	6
BP	GO:0019318	hexose metabolic process	6/54	239/17913	8.00986835790633e-05	0.001912793	0.001112939	GAPDH/PKM/LEP/BAD/PDK1/HK2	6
BP	GO:0045577	regulation of B cell differentiation	3/54	28/17913	8.04265686927858e-05	0.001912793	0.001112939	INHBA/MMP14/BAD	3
BP	GO:0061615	glycolytic process through fructose-6-phosphate	3/54	28/17913	8.04265686927858e-05	0.001912793	0.001112939	GAPDH/PKM/HK2	3
BP	GO:0061620	glycolytic process through glucose-6-phosphate	3/54	28/17913	8.04265686927858e-05	0.001912793	0.001112939	GAPDH/PKM/HK2	3
BP	GO:0021954	central nervous system neuron development	4/54	76/17913	8.05628969020475e-05	0.001912793	0.001112939	UBB/LEP/EPHB3/NTRK2	4
BP	GO:1901617	organic hydroxy compound biosynthetic process	6/54	241/17913	8.38635415755356e-05	0.001972376	0.001147606	GBA/SOD1/LEP/ACER2/SREBF1/SNAI1	6
BP	GO:0034109	homotypic cell-cell adhesion	4/54	77/17913	8.47881740474899e-05	0.001975485	0.001149416	PIK3CB/ANK3/UBASH3B/PIK3CG	4
BP	GO:0071900	regulation of protein serine/threonine kinase activity	8/54	479/17913	8.70823072192602e-05	0.00201015	0.001169585	UBB/EGFR/GBA/SOD1/PIK3CB/VEGFA/PIK3CG/NOD2	8
BP	GO:0014044	Schwann cell development	3/54	29/17913	8.951544813386e-05	0.002046712	0.001190858	NDRG1/SOD1/NTRK2	3
BP	GO:0001890	placenta development	5/54	151/17913	9.03081860206479e-05	0.002046712	0.001190858	EGFR/CEBPB/SOD1/LEP/SNAI1	5
BP	GO:0030168	platelet activation	5/54	152/17913	9.31676100673706e-05	0.002071531	0.001205299	PRKCH/PIK3CB/UBASH3B/ITPR3/PIK3CG	5
BP	GO:0021537	telencephalon development	6/54	246/17913	9.38961223368339e-05	0.002071531	0.001205299	INHBA/EGFR/CSNK2A2/BAD/EPHB3/NTRK2	6
BP	GO:0045017	glycerolipid biosynthetic process	6/54	246/17913	9.38961223368339e-05	0.002071531	0.001205299	MTMR4/CSNK2A2/PIK3CB/OCRL/SREBF1/PIK3CG	6
BP	GO:0002521	leukocyte differentiation	8/54	485/17913	9.49485852061199e-05	0.002076376	0.001208118	INHBA/CEBPB/SOD1/LEP/MMP14/UBASH3B/BAD/VEGFA	8
BP	GO:0050729	positive regulation of inflammatory response	5/54	153/17913	9.60962139035782e-05	0.002083199	0.001212088	EGFR/CEBPB/NFKBIA/PIK3CG/NOD2	5
BP	GO:0014068	positive regulation of phosphatidylinositol 3-kinase signaling	4/54	81/17913	0.000103315	0.002220388	0.00129191	PIK3CB/LEP/PIK3CG/NTRK2	4
BP	GO:0046883	regulation of hormone secretion	6/54	254/17913	0.000111918	0.002384711	0.00138752	INHBA/EGFR/LEP/SREBF1/BAD/ITPR3	6
BP	GO:0030900	forebrain development	7/54	371/17913	0.000118373	0.002493431	0.001450777	UBB/INHBA/EGFR/CSNK2A2/BAD/EPHB3/NTRK2	7
BP	GO:0006626	protein targeting to mitochondrion	4/54	84/17913	0.000119021	0.002493431	0.001450777	BNIP3L/CSNK2A2/SREBF1/PARL	4
BP	GO:0045185	maintenance of protein location	4/54	85/17913	0.00012462	0.002588986	0.001506375	NFKBIA/GSN/ANK3/HK2	4
BP	GO:0072331	signal transduction by p53 class mediator	6/54	264/17913	0.000138205	0.002847479	0.001656776	UBB/CSNK2A2/NDRG1/ACER2/PRKAB2/SNAI1	6
BP	GO:0071248	cellular response to metal ion	5/54	167/17913	0.000145018	0.002963358	0.0017242	EGFR/SOD1/GSN/HMOX1/ANK3	5
BP	GO:1902105	regulation of leukocyte differentiation	6/54	267/17913	0.000146979	0.002979006	0.001733304	INHBA/CEBPB/SOD1/MMP14/UBASH3B/BAD	6
BP	GO:1901888	regulation of cell junction assembly	4/54	90/17913	0.000155524	0.003126785	0.001819288	PRKCH/MMP14/VEGFA/SNAI1	4
BP	GO:0070423	nucleotide-binding oligomerization domain containing signaling pathway	3/54	35/17913	0.000158301	0.00313868	0.001826208	UBB/NFKBIA/NOD2	3
BP	GO:0022407	regulation of cell-cell adhesion	7/54	389/17913	0.000158634	0.00313868	0.001826208	CEBPB/LEP/ANK3/UBASH3B/BAD/EPHB3/NOD2	7
BP	GO:0051897	positive regulation of protein kinase B signaling	5/54	173/17913	0.000171025	0.00333027	0.001937683	EGFR/ENG/PIK3CB/LEP/PIK3CG	5
BP	GO:0006734	NADH metabolic process	3/54	36/17913	0.000172324	0.00333027	0.001937683	GAPDH/PKM/HK2	3
BP	GO:0035872	nucleotide-binding domain, leucine rich repeat containing receptor signaling pathway	3/54	36/17913	0.000172324	0.00333027	0.001937683	UBB/NFKBIA/NOD2	3
BP	GO:0090287	regulation of cellular response to growth factor stimulus	6/54	276/17913	0.00017598	0.003349	0.001948581	UBB/MTMR4/ENG/FKBP8/VEGFA/VTN	6
BP	GO:1990778	protein localization to cell periphery	6/54	276/17913	0.00017598	0.003349	0.001948581	EGFR/PRKCH/SEC23A/MMP14/ANK3/ANK2	6
BP	GO:0005996	monosaccharide metabolic process	6/54	277/17913	0.000179464	0.003389416	0.001972097	GAPDH/PKM/LEP/BAD/PDK1/HK2	6
BP	GO:0014037	Schwann cell differentiation	3/54	37/17913	0.00018713	0.003502794	0.002038064	NDRG1/SOD1/NTRK2	3
BP	GO:0032386	regulation of intracellular transport	7/54	400/17913	0.000188277	0.003502794	0.002038064	BNIP3L/CSNK2A2/LEP/HMOX1/SREBF1/ANK3/PARL	7
BP	GO:0021953	central nervous system neuron differentiation	5/54	177/17913	0.000190249	0.003512646	0.002043797	UBB/INHBA/LEP/EPHB3/NTRK2	5
BP	GO:0050810	regulation of steroid biosynthetic process	4/54	95/17913	0.000191624	0.003512646	0.002043797	SOD1/LEP/SREBF1/SNAI1	4
BP	GO:2001235	positive regulation of apoptotic signaling pathway	5/54	178/17913	0.000195303	0.003553937	0.002067822	UBB/INHBA/SOD1/GSN/BAD	5
BP	GO:0051222	positive regulation of protein transport	7/54	403/17913	0.000197096	0.003560581	0.002071688	GAPDH/EGFR/CSNK2A2/LEP/ANK3/BAD/NOD2	7
BP	GO:0007219	Notch signaling pathway	5/54	179/17913	0.000200458	0.00359527	0.002091871	EGFR/NFKBIA/MMP14/SNAI1/NOD2	5
BP	GO:0120162	positive regulation of cold-induced thermogenesis	4/54	97/17913	0.00020763	0.003697295	0.002151233	CEBPB/LEP/PRKAB2/VEGFA	4
BP	GO:0045746	negative regulation of Notch signaling pathway	3/54	39/17913	0.000219165	0.003875024	0.002254643	EGFR/NFKBIA/MMP14	3
BP	GO:0008593	regulation of Notch signaling pathway	4/54	99/17913	0.000224578	0.003942761	0.002294055	EGFR/NFKBIA/MMP14/NOD2	4
BP	GO:0048568	embryonic organ development	7/54	413/17913	0.000228942	0.003991274	0.002322282	EGFR/ENG/CEBPB/SOD1/MMP14/VEGFA/SNAI1	7
BP	GO:0001935	endothelial cell proliferation	5/54	185/17913	0.00023361	0.004044374	0.002353177	PIK3CB/LEP/MMP14/HMOX1/VEGFA	5
BP	GO:1903522	regulation of blood circulation	6/54	292/17913	0.000238588	0.004102063	0.002386743	EGFR/LEP/SREBF1/ITPR3/PIK3CG/ANK2	6
BP	GO:0008631	intrinsic apoptotic signaling pathway in response to oxidative stress	3/54	41/17913	0.000254554	0.004346593	0.00252902	SOD1/STK24/PDK1	3
BP	GO:0046879	hormone secretion	6/54	301/17913	0.00028083	0.004762649	0.002771098	INHBA/EGFR/LEP/SREBF1/BAD/ITPR3	6
BP	GO:2000377	regulation of reactive oxygen species metabolic process	5/54	194/17913	0.000290978	0.004901414	0.002851837	EGFR/SOD1/LEP/HK2/PARL	5
BP	GO:0046890	regulation of lipid biosynthetic process	5/54	195/17913	0.000297958	0.004985291	0.00290064	SOD1/LEP/PRKAB2/SREBF1/SNAI1	5
BP	GO:0050863	regulation of T cell activation	6/54	307/17913	0.000312116	0.005187364	0.003018214	CEBPB/SOD1/GSN/LEP/BAD/NOD2	6
BP	GO:0043618	regulation of transcription from RNA polymerase II promoter in response to stress	4/54	109/17913	0.000324593	0.005270822	0.003066773	UBB/CEBPB/HMOX1/VEGFA	4
BP	GO:0050679	positive regulation of epithelial cell proliferation	5/54	199/17913	0.000327154	0.005270822	0.003066773	EGFR/HMOX1/BAD/VEGFA/NOD2	5
BP	GO:0090276	regulation of peptide hormone secretion	5/54	199/17913	0.000327154	0.005270822	0.003066773	EGFR/LEP/SREBF1/BAD/ITPR3	5
BP	GO:0062012	regulation of small molecule metabolic process	7/54	439/17913	0.000331582	0.005270822	0.003066773	SOD1/LEP/PRKAB2/SREBF1/BAD/PDK1/SNAI1	7
BP	GO:0009914	hormone transport	6/54	311/17913	0.000334451	0.005270822	0.003066773	INHBA/EGFR/LEP/SREBF1/BAD/ITPR3	6
BP	GO:0009612	response to mechanical stimulus	5/54	200/17913	0.000334781	0.005270822	0.003066773	EGFR/ENG/NFKBIA/MMP14/BAD	5
BP	GO:0035987	endodermal cell differentiation	3/54	45/17913	0.000335974	0.005270822	0.003066773	INHBA/MMP14/VTN	3
BP	GO:0050864	regulation of B cell activation	4/54	110/17913	0.000336094	0.005270822	0.003066773	INHBA/MMP14/BAD/NOD2	4
BP	GO:1904951	positive regulation of establishment of protein localization	7/54	440/17913	0.000336166	0.005270822	0.003066773	GAPDH/EGFR/CSNK2A2/LEP/ANK3/BAD/NOD2	7
BP	GO:0010810	regulation of cell-substrate adhesion	5/54	201/17913	0.000342541	0.005316647	0.003093436	PIK3CB/ACER2/MMP14/VEGFA/VTN	5
BP	GO:0006979	response to oxidative stress	7/54	442/17913	0.000345486	0.005316647	0.003093436	EGFR/SOD1/STK24/MMP14/HMOX1/BAD/PDK1	7
BP	GO:0090066	regulation of anatomical structure size	7/54	442/17913	0.000345486	0.005316647	0.003093436	EGFR/SOD1/GSN/LEP/HMOX1/PPP1R15A/VEGFA	7
BP	GO:1904019	epithelial cell apoptotic process	4/54	111/17913	0.000347883	0.005320695	0.003095792	GSN/HMOX1/BAD/PIK3CG	4
BP	GO:0042110	T cell activation	7/54	443/17913	0.000350224	0.005323828	0.003097614	CEBPB/SOD1/GSN/LEP/BAD/PIK3CG/NOD2	7
BP	GO:0032103	positive regulation of response to external stimulus	6/54	315/17913	0.000358023	0.005373632	0.003126592	EGFR/CEBPB/NFKBIA/VEGFA/PIK3CG/NOD2	6
BP	GO:0045766	positive regulation of angiogenesis	5/54	203/17913	0.000358472	0.005373632	0.003126592	ENG/PKM/HMOX1/HK2/VEGFA	5
BP	GO:0021987	cerebral cortex development	4/54	112/17913	0.000359967	0.005373632	0.003126592	EGFR/CSNK2A2/BAD/NTRK2	4
BP	GO:1903829	positive regulation of cellular protein localization	6/54	318/17913	0.000376543	0.005587631	0.003251106	EGFR/CSNK2A2/PRKCH/LEP/ANK3/BAD	6
BP	GO:0006661	phosphatidylinositol biosynthetic process	4/54	114/17913	0.00038503	0.005670064	0.003299068	MTMR4/PIK3CB/OCRL/PIK3CG	4
BP	GO:1901215	negative regulation of neuron death	5/54	207/17913	0.00039201	0.005670064	0.003299068	CEBPB/GBA/SOD1/HMOX1/NTRK2	5
BP	GO:0010749	regulation of nitric oxide mediated signal transduction	2/54	10/17913	0.000395224	0.005670064	0.003299068	EGFR/VEGFA	2
BP	GO:0046512	sphingosine biosynthetic process	2/54	10/17913	0.000395224	0.005670064	0.003299068	GBA/ACER2	2
BP	GO:0010822	positive regulation of mitochondrion organization	4/54	115/17913	0.000398019	0.005670064	0.003299068	CSNK2A2/GBA/BAD/HK2	4
BP	GO:0019751	polyol metabolic process	4/54	115/17913	0.000398019	0.005670064	0.003299068	GBA/LEP/ACER2/OCRL	4
BP	GO:0043620	regulation of DNA-templated transcription in response to stress	4/54	115/17913	0.000398019	0.005670064	0.003299068	UBB/CEBPB/HMOX1/VEGFA	4
BP	GO:0031589	cell-substrate adhesion	6/54	322/17913	0.000402396	0.005699848	0.003316398	PIK3CB/ACER2/MMP14/VEGFA/EPHB3/VTN	6
BP	GO:0050708	regulation of protein secretion	7/54	456/17913	0.000416712	0.005869287	0.003414984	GAPDH/EGFR/LEP/SREBF1/BAD/ITPR3/NOD2	7
BP	GO:0001704	formation of primary germ layer	4/54	117/17913	0.000424932	0.005918193	0.00344344	INHBA/MMP14/SNAI1/VTN	4
BP	GO:0001952	regulation of cell-matrix adhesion	4/54	117/17913	0.000424932	0.005918193	0.00344344	PIK3CB/ACER2/MMP14/VEGFA	4
BP	GO:0046677	response to antibiotic	6/54	328/17913	0.000443761	0.006146095	0.003576042	SOD1/GSN/LEP/STK24/HMOX1/BAD	6
BP	GO:0046474	glycerophospholipid biosynthetic process	5/54	213/17913	0.000446706	0.006152695	0.003579882	MTMR4/CSNK2A2/PIK3CB/OCRL/PIK3CG	5
BP	GO:0007160	cell-matrix adhesion	5/54	214/17913	0.000456354	0.006216895	0.003617236	PIK3CB/ACER2/MMP14/VEGFA/VTN	5
BP	GO:0034329	cell junction assembly	5/54	214/17913	0.000456354	0.006216895	0.003617236	PRKCH/MMP14/VEGFA/SNAI1/ANK2	5
BP	GO:0001706	endoderm formation	3/54	50/17913	0.000459153	0.006221018	0.003619635	INHBA/MMP14/VTN	3
BP	GO:0007596	blood coagulation	6/54	331/17913	0.000465654	0.006235246	0.003627913	PRKCH/PIK3CB/UBASH3B/ITPR3/PIK3CG/VTN	6
BP	GO:0090092	regulation of transmembrane receptor protein serine/threonine kinase signaling pathway	5/54	215/17913	0.00046616	0.006235246	0.003627913	UBB/INHBA/MTMR4/ENG/FKBP8	5
BP	GO:1905477	positive regulation of protein localization to membrane	4/54	120/17913	0.000467706	0.006235246	0.003627913	EGFR/PRKCH/ANK3/BAD	4
BP	GO:0007005	mitochondrion organization	7/54	466/17913	0.000474454	0.006266544	0.003646124	BNIP3L/CSNK2A2/GBA/SREBF1/BAD/HK2/PARL	7
BP	GO:0014870	response to muscle inactivity	2/54	11/17913	0.000482118	0.006266544	0.003646124	MTMR4/PKM	2
BP	GO:0032276	regulation of gonadotropin secretion	2/54	11/17913	0.000482118	0.006266544	0.003646124	INHBA/LEP	2
BP	GO:0046520	sphingoid biosynthetic process	2/54	11/17913	0.000482118	0.006266544	0.003646124	GBA/ACER2	2
BP	GO:0046031	ADP metabolic process	4/54	121/17913	0.000482622	0.006266544	0.003646124	GAPDH/PKM/BAD/HK2	4
BP	GO:1903706	regulation of hemopoiesis	7/54	468/17913	0.000486736	0.006287215	0.003658151	INHBA/CEBPB/NFKBIA/SOD1/MMP14/UBASH3B/BAD	7
BP	GO:0042552	myelination	4/54	122/17913	0.000497874	0.006397938	0.003722574	NDRG1/SOD1/NTRK2/ANK2	4
BP	GO:0007599	hemostasis	6/54	336/17913	0.00050401	0.006443572	0.003749126	PRKCH/PIK3CB/UBASH3B/ITPR3/PIK3CG/VTN	6
BP	GO:0050817	coagulation	6/54	337/17913	0.000511969	0.006497831	0.003780696	PRKCH/PIK3CB/UBASH3B/ITPR3/PIK3CG/VTN	6
BP	GO:0001508	action potential	4/54	123/17913	0.000513467	0.006497831	0.003780696	GBA/ANK3/NTRK2/ANK2	4
BP	GO:0006066	alcohol metabolic process	6/54	339/17913	0.00052818	0.006632187	0.003858869	GBA/SOD1/LEP/ACER2/OCRL/SREBF1	6
BP	GO:0019218	regulation of steroid metabolic process	4/54	124/17913	0.000529404	0.006632187	0.003858869	SOD1/LEP/SREBF1/SNAI1	4
BP	GO:0031331	positive regulation of cellular catabolic process	6/54	341/17913	0.00054479	0.006701519	0.00389921	BNIP3L/GBA/PIK3CB/HMOX1/BAD/HK2	6
BP	GO:0035296	regulation of tube diameter	4/54	125/17913	0.000545691	0.006701519	0.00389921	EGFR/SOD1/LEP/HMOX1	4
BP	GO:0046887	positive regulation of hormone secretion	4/54	125/17913	0.000545691	0.006701519	0.00389921	INHBA/EGFR/LEP/BAD	4
BP	GO:0097746	regulation of blood vessel diameter	4/54	125/17913	0.000545691	0.006701519	0.00389921	EGFR/SOD1/LEP/HMOX1	4
BP	GO:0001701	in utero embryonic development	6/54	342/17913	0.000553246	0.006748925	0.003926792	EGFR/CEBPB/OCRL/VEGFA/SNAI1/ARNT2	6
BP	GO:0007272	ensheathment of neurons	4/54	126/17913	0.000562332	0.006748925	0.003926792	NDRG1/SOD1/NTRK2/ANK2	4
BP	GO:0008366	axon ensheathment	4/54	126/17913	0.000562332	0.006748925	0.003926792	NDRG1/SOD1/NTRK2/ANK2	4
BP	GO:0046173	polyol biosynthetic process	3/54	54/17913	0.000576138	0.006748925	0.003926792	GBA/LEP/ACER2	3
BP	GO:0006670	sphingosine metabolic process	2/54	12/17913	0.000577424	0.006748925	0.003926792	GBA/ACER2	2
BP	GO:0010960	magnesium ion homeostasis	2/54	12/17913	0.000577424	0.006748925	0.003926792	EGFR/ANK3	2
BP	GO:0045579	positive regulation of B cell differentiation	2/54	12/17913	0.000577424	0.006748925	0.003926792	MMP14/BAD	2
BP	GO:0045760	positive regulation of action potential	2/54	12/17913	0.000577424	0.006748925	0.003926792	GBA/ANK3	2
BP	GO:0051712	positive regulation of killing of cells of other organism	2/54	12/17913	0.000577424	0.006748925	0.003926792	GAPDH/BAD	2
BP	GO:0097284	hepatocyte apoptotic process	2/54	12/17913	0.000577424	0.006748925	0.003926792	GSN/PIK3CG	2
BP	GO:0045471	response to ethanol	4/54	127/17913	0.00057933	0.006748925	0.003926792	SOD1/GSN/LEP/BAD	4
BP	GO:0002791	regulation of peptide secretion	7/54	483/17913	0.000587189	0.006787647	0.003949323	GAPDH/EGFR/LEP/SREBF1/BAD/ITPR3/NOD2	7
BP	GO:0018108	peptidyl-tyrosine phosphorylation	6/54	346/17913	0.000588099	0.006787647	0.003949323	EGFR/LEP/VEGFA/EPHB3/VTN/NTRK2	6
BP	GO:0032355	response to estradiol	4/54	128/17913	0.000596691	0.00685507	0.003988552	EGFR/LEP/BAD/ARNT2	4
BP	GO:0009435	NAD biosynthetic process	3/54	55/17913	0.000608082	0.006922142	0.004027577	GAPDH/PKM/HK2	3
BP	GO:0098900	regulation of action potential	3/54	55/17913	0.000608082	0.006922142	0.004027577	GBA/ANK3/ANK2	3
BP	GO:0018212	peptidyl-tyrosine modification	6/54	349/17913	0.000615344	0.006972963	0.004057147	EGFR/LEP/VEGFA/EPHB3/VTN/NTRK2	6
BP	GO:0000302	response to reactive oxygen species	5/54	230/17913	0.000633166	0.007142457	0.004155765	EGFR/SOD1/STK24/HMOX1/BAD	5
BP	GO:0097305	response to alcohol	5/54	232/17913	0.000658431	0.007360849	0.004282834	INHBA/SOD1/GSN/LEP/BAD	5
BP	GO:1904018	positive regulation of vasculature development	5/54	232/17913	0.000658431	0.007360849	0.004282834	ENG/PKM/HMOX1/HK2/VEGFA	5
BP	GO:0032507	maintenance of protein location in cell	3/54	57/17913	0.000675318	0.007404663	0.004308327	GSN/ANK3/HK2	3
BP	GO:0045576	mast cell activation	3/54	57/17913	0.000675318	0.007404663	0.004308327	NDRG1/HMOX1/PIK3CG	3
BP	GO:0050746	regulation of lipoprotein metabolic process	2/54	13/17913	0.000681092	0.007404663	0.004308327	GBA/LEP	2
BP	GO:0061029	eyelid development in camera-type eye	2/54	13/17913	0.000681092	0.007404663	0.004308327	INHBA/EGFR	2
BP	GO:0070431	nucleotide-binding oligomerization domain containing 2 signaling pathway	2/54	13/17913	0.000681092	0.007404663	0.004308327	NFKBIA/NOD2	2
BP	GO:1904925	positive regulation of autophagy of mitochondrion in response to mitochondrial depolarization	2/54	13/17913	0.000681092	0.007404663	0.004308327	GBA/HK2	2
BP	GO:0009135	purine nucleoside diphosphate metabolic process	4/54	133/17913	0.000689082	0.007404663	0.004308327	GAPDH/PKM/BAD/HK2	4
BP	GO:0009179	purine ribonucleoside diphosphate metabolic process	4/54	133/17913	0.000689082	0.007404663	0.004308327	GAPDH/PKM/BAD/HK2	4
BP	GO:0050880	regulation of blood vessel size	4/54	133/17913	0.000689082	0.007404663	0.004308327	EGFR/SOD1/LEP/HMOX1	4
BP	GO:0035150	regulation of tube size	4/54	134/17913	0.000708709	0.00757106	0.004405143	EGFR/SOD1/LEP/HMOX1	4
BP	GO:0070527	platelet aggregation	3/54	58/17913	0.000710641	0.00757106	0.004405143	PIK3CB/UBASH3B/PIK3CG	3
BP	GO:1901615	organic hydroxy compound metabolic process	7/54	500/17913	0.000720353	0.007641869	0.004446342	GBA/SOD1/LEP/ACER2/OCRL/SREBF1/SNAI1	7
BP	GO:0009185	ribonucleoside diphosphate metabolic process	4/54	135/17913	0.000728728	0.007697963	0.00447898	GAPDH/PKM/BAD/HK2	4
BP	GO:0051402	neuron apoptotic process	5/54	238/17913	0.000738781	0.007771227	0.004521608	GAPDH/CEBPB/SOD1/HMOX1/NTRK2	5
BP	GO:0035690	cellular response to drug	6/54	362/17913	0.000744951	0.007803201	0.004540212	EGFR/SOD1/ACER2/HMOX1/BAD/NOD2	6
BP	GO:0009267	cellular response to starvation	4/54	136/17913	0.000749145	0.007814304	0.004546672	GBA/RRAGC/STK24/SREBF1	4
BP	GO:0006605	protein targeting	6/54	364/17913	0.000766637	0.007963438	0.004633444	UBB/BNIP3L/CSNK2A2/SREBF1/ANK3/PARL	6
BP	GO:0030072	peptide hormone secretion	5/54	241/17913	0.000781606	0.008018695	0.004665595	EGFR/LEP/SREBF1/BAD/ITPR3	5
BP	GO:0048872	homeostasis of number of cells	5/54	241/17913	0.000781606	0.008018695	0.004665595	INHBA/SOD1/PIK3CB/HMOX1/VEGFA	5
BP	GO:0051896	regulation of protein kinase B signaling	5/54	241/17913	0.000781606	0.008018695	0.004665595	EGFR/ENG/PIK3CB/LEP/PIK3CG	5
BP	GO:0014854	response to inactivity	2/54	14/17913	0.000793073	0.008069921	0.0046954	MTMR4/PKM	2
BP	GO:1904923	regulation of autophagy of mitochondrion in response to mitochondrial depolarization	2/54	14/17913	0.000793073	0.008069921	0.0046954	GBA/HK2	2
BP	GO:0050678	regulation of epithelial cell proliferation	6/54	369/17913	0.000822996	0.008246043	0.004797875	EGFR/LEP/HMOX1/BAD/VEGFA/NOD2	6
BP	GO:0002753	cytoplasmic pattern recognition receptor signaling pathway	3/54	61/17913	0.000823612	0.008246043	0.004797875	UBB/NFKBIA/NOD2	3
BP	GO:0033627	cell adhesion mediated by integrin	3/54	61/17913	0.000823612	0.008246043	0.004797875	ACER2/PIK3CG/VTN	3
BP	GO:0046888	negative regulation of hormone secretion	3/54	61/17913	0.000823612	0.008246043	0.004797875	INHBA/LEP/SREBF1	3
BP	GO:0052548	regulation of endopeptidase activity	6/54	370/17913	0.000834643	0.008323064	0.004842689	GAPDH/GSN/ACER2/BAD/VEGFA/VTN	6
BP	GO:0050730	regulation of peptidyl-tyrosine phosphorylation	5/54	245/17913	0.000841563	0.00835863	0.004863382	EGFR/LEP/VEGFA/VTN/NTRK2	5
BP	GO:2001244	positive regulation of intrinsic apoptotic signaling pathway	3/54	62/17913	0.000863653	0.008543996	0.004971236	UBB/SOD1/BAD	3
BP	GO:0008203	cholesterol metabolic process	4/54	143/17913	0.000903561	0.008723755	0.005075827	GBA/SOD1/LEP/SREBF1	4
BP	GO:0106106	cold-induced thermogenesis	4/54	143/17913	0.000903561	0.008723755	0.005075827	CEBPB/LEP/PRKAB2/VEGFA	4
BP	GO:0120161	regulation of cold-induced thermogenesis	4/54	143/17913	0.000903561	0.008723755	0.005075827	CEBPB/LEP/PRKAB2/VEGFA	4
BP	GO:0032274	gonadotropin secretion	2/54	15/17913	0.000913317	0.008723755	0.005075827	INHBA/LEP	2
BP	GO:0045838	positive regulation of membrane potential	2/54	15/17913	0.000913317	0.008723755	0.005075827	ANK3/BAD	2
BP	GO:0046519	sphingoid metabolic process	2/54	15/17913	0.000913317	0.008723755	0.005075827	GBA/ACER2	2
BP	GO:0051709	regulation of killing of cells of other organism	2/54	15/17913	0.000913317	0.008723755	0.005075827	GAPDH/BAD	2
BP	GO:0051883	killing of cells in other organism involved in symbiotic interaction	2/54	15/17913	0.000913317	0.008723755	0.005075827	GAPDH/BAD	2
BP	GO:0060841	venous blood vessel development	2/54	15/17913	0.000913317	0.008723755	0.005075827	ENG/VEGFA	2
BP	GO:0042542	response to hydrogen peroxide	4/54	144/17913	0.000927316	0.008823663	0.005133957	SOD1/STK24/HMOX1/BAD	4
BP	GO:0008654	phospholipid biosynthetic process	5/54	251/17913	0.00093786	0.008890059	0.005172589	MTMR4/CSNK2A2/PIK3CB/OCRL/PIK3CG	5
BP	GO:0019915	lipid storage	3/54	64/17913	0.000947399	0.00894646	0.005205405	PLIN2/NFKBIA/LEP	3
BP	GO:1903532	positive regulation of secretion by cell	6/54	381/17913	0.00097137	0.009138205	0.00531697	GAPDH/INHBA/EGFR/LEP/BAD/NOD2	6
BP	GO:0043524	negative regulation of neuron apoptotic process	4/54	146/17913	0.000976142	0.009148582	0.005323008	CEBPB/SOD1/HMOX1/NTRK2	4
BP	GO:0045765	regulation of angiogenesis	6/54	383/17913	0.000997983	0.009244618	0.005378885	ENG/PKM/LEP/HMOX1/HK2/VEGFA	6
BP	GO:0000187	activation of MAPK activity	4/54	147/17913	0.001001222	0.009244618	0.005378885	UBB/SOD1/PIK3CB/NOD2	4
BP	GO:0006090	pyruvate metabolic process	4/54	147/17913	0.001001222	0.009244618	0.005378885	GAPDH/PKM/PDK1/HK2	4
BP	GO:1902652	secondary alcohol metabolic process	4/54	147/17913	0.001001222	0.009244618	0.005378885	GBA/SOD1/LEP/SREBF1	4
BP	GO:0046486	glycerolipid metabolic process	6/54	385/17913	0.001025156	0.009430677	0.005487142	MTMR4/CSNK2A2/PIK3CB/OCRL/SREBF1/PIK3CG	6
BP	GO:1903672	positive regulation of sprouting angiogenesis	3/54	66/17913	0.001036126	0.009447546	0.005496957	PKM/HMOX1/VEGFA	3
BP	GO:0043217	myelin maintenance	2/54	16/17913	0.001041776	0.009447546	0.005496957	NDRG1/SOD1	2
BP	GO:0070293	renal absorption	2/54	16/17913	0.001041776	0.009447546	0.005496957	GSN/KLHL3	2
BP	GO:0051091	positive regulation of DNA-binding transcription factor activity	5/54	257/17913	0.001042148	0.009447546	0.005496957	UBB/PRKCH/VEGFA/TRIM14/NOD2	5
BP	GO:0032635	interleukin-6 production	4/54	149/17913	0.001052737	0.009474637	0.00551272	CEBPB/GBA/LEP/NOD2	4
BP	GO:0051092	positive regulation of NF-kappaB transcription factor activity	4/54	149/17913	0.001052737	0.009474637	0.00551272	UBB/PRKCH/TRIM14/NOD2	4
BP	GO:0045785	positive regulation of cell adhesion	6/54	388/17913	0.001066981	0.009568286	0.005567209	LEP/ANK3/BAD/VEGFA/VTN/NOD2	6
BP	GO:0009896	positive regulation of catabolic process	6/54	392/17913	0.00112478	0.010050451	0.005847751	BNIP3L/GBA/PIK3CB/HMOX1/BAD/HK2	6
BP	GO:0042698	ovulation cycle	3/54	68/17913	0.001129946	0.010055984	0.00585097	INHBA/EGFR/LEP	3
BP	GO:1990845	adaptive thermogenesis	4/54	152/17913	0.001133466	0.010055984	0.00585097	CEBPB/LEP/PRKAB2/VEGFA	4
BP	GO:0009132	nucleoside diphosphate metabolic process	4/54	153/17913	0.001161315	0.010203996	0.00593709	GAPDH/PKM/BAD/HK2	4
BP	GO:0003198	epithelial to mesenchymal transition involved in endocardial cushion formation	2/54	17/17913	0.001178401	0.010203996	0.00593709	ENG/SNAI1	2
BP	GO:0032930	positive regulation of superoxide anion generation	2/54	17/17913	0.001178401	0.010203996	0.00593709	EGFR/SOD1	2
BP	GO:0034312	diol biosynthetic process	2/54	17/17913	0.001178401	0.010203996	0.00593709	GBA/ACER2	2
BP	GO:0046514	ceramide catabolic process	2/54	17/17913	0.001178401	0.010203996	0.00593709	GBA/ACER2	2
BP	GO:0051818	disruption of cells of other organism involved in symbiotic interaction	2/54	17/17913	0.001178401	0.010203996	0.00593709	GAPDH/BAD	2
BP	GO:0007422	peripheral nervous system development	3/54	69/17913	0.001178801	0.010203996	0.00593709	NDRG1/SOD1/NTRK2	3
BP	GO:0043270	positive regulation of ion transport	5/54	266/17913	0.001214453	0.010402711	0.00605271	CEBPB/LEP/HSPA2/ANK3/ANK2	5
BP	GO:0052547	regulation of peptidase activity	6/54	398/17913	0.001215963	0.010402711	0.00605271	GAPDH/GSN/ACER2/BAD/VEGFA/VTN	6
BP	GO:0016125	sterol metabolic process	4/54	155/17913	0.001218448	0.010402711	0.00605271	GBA/SOD1/LEP/SREBF1	4
BP	GO:0031960	response to corticosteroid	4/54	155/17913	0.001218448	0.010402711	0.00605271	EGFR/ENG/GBA/BAD	4
BP	GO:0050871	positive regulation of B cell activation	3/54	70/17913	0.00122897	0.010456735	0.006084143	MMP14/BAD/NOD2	3
BP	GO:0071347	cellular response to interleukin-1	4/54	156/17913	0.001247741	0.010580338	0.006156061	UBB/CEBPB/NFKBIA/NOD2	4
BP	GO:0043491	protein kinase B signaling	5/54	268/17913	0.001255448	0.010609601	0.006173087	EGFR/ENG/PIK3CB/LEP/PIK3CG	5
BP	GO:0072593	reactive oxygen species metabolic process	5/54	269/17913	0.001276327	0.010676276	0.006211881	EGFR/SOD1/LEP/HK2/PARL	5
BP	GO:0006644	phospholipid metabolic process	6/54	402/17913	0.001279838	0.010676276	0.006211881	MTMR4/CSNK2A2/PIK3CB/OCRL/PIK3CG/NOD2	6
BP	GO:0019674	NAD metabolic process	3/54	71/17913	0.001280468	0.010676276	0.006211881	GAPDH/PKM/HK2	3
BP	GO:0031670	cellular response to nutrient	3/54	71/17913	0.001280468	0.010676276	0.006211881	SOD1/LEP/HMOX1	3
BP	GO:0051403	stress-activated MAPK cascade	5/54	271/17913	0.001318854	0.010886453	0.00633417	UBB/EGFR/LEP/VEGFA/NOD2	5
BP	GO:0010888	negative regulation of lipid storage	2/54	18/17913	0.001323143	0.010886453	0.00633417	NFKBIA/LEP	2
BP	GO:0031065	positive regulation of histone deacetylation	2/54	18/17913	0.001323143	0.010886453	0.00633417	SREBF1/VEGFA	2
BP	GO:0038083	peptidyl-tyrosine autophosphorylation	2/54	18/17913	0.001323143	0.010886453	0.00633417	EGFR/VEGFA	2
BP	GO:0051651	maintenance of location in cell	3/54	72/17913	0.001333306	0.010921192	0.006354383	GSN/ANK3/HK2	3
BP	GO:0046488	phosphatidylinositol metabolic process	4/54	159/17913	0.00133858	0.010921192	0.006354383	MTMR4/PIK3CB/OCRL/PIK3CG	4
BP	GO:0030522	intracellular receptor signaling pathway	5/54	272/17913	0.001340507	0.010921192	0.006354383	UBB/NFKBIA/LEP/SREBF1/NOD2	5
BP	GO:0043900	regulation of multi-organism process	6/54	408/17913	0.001380444	0.011194291	0.006513283	GAPDH/INHBA/GSN/BAD/TRAF3/TRIM14	6
BP	GO:0007492	endoderm development	3/54	73/17913	0.001387499	0.011194291	0.006513283	INHBA/MMP14/VTN	3
BP	GO:0043627	response to estrogen	3/54	73/17913	0.001387499	0.011194291	0.006513283	GBA/MMP14/HMOX1	3
BP	GO:0051047	positive regulation of secretion	6/54	409/17913	0.001397785	0.011235732	0.006537395	GAPDH/INHBA/EGFR/LEP/BAD/NOD2	6
BP	GO:0003018	vascular process in circulatory system	4/54	161/17913	0.00140165	0.011235732	0.006537395	EGFR/SOD1/LEP/HMOX1	4
BP	GO:0060047	heart contraction	5/54	275/17913	0.001407047	0.011242849	0.006541536	SOD1/SREBF1/ITPR3/PIK3CG/ANK2	5
BP	GO:0072507	divalent inorganic cation homeostasis	6/54	412/17913	0.00145081	0.011534048	0.006710967	EGFR/PIK3CB/ANK3/ITPR3/PIK3CG/ANK2	6
BP	GO:0034330	cell junction organization	5/54	277/17913	0.001452744	0.011534048	0.006710967	PRKCH/MMP14/VEGFA/SNAI1/ANK2	5
BP	GO:2001242	regulation of intrinsic apoptotic signaling pathway	4/54	163/17913	0.001466768	0.011571279	0.006732629	UBB/SOD1/BAD/SNAI1	4
BP	GO:0030949	positive regulation of vascular endothelial growth factor receptor signaling pathway	2/54	19/17913	0.001475954	0.011571279	0.006732629	VEGFA/VTN	2
BP	GO:0032495	response to muramyl dipeptide	2/54	19/17913	0.001475954	0.011571279	0.006732629	NFKBIA/NOD2	2
BP	GO:0031098	stress-activated protein kinase signaling cascade	5/54	278/17913	0.001475999	0.011571279	0.006732629	UBB/EGFR/LEP/VEGFA/NOD2	5
BP	GO:0045619	regulation of lymphocyte differentiation	4/54	164/17913	0.001500107	0.01172341	0.006821145	INHBA/SOD1/MMP14/BAD	4
BP	GO:0021543	pallium development	4/54	166/17913	0.001568366	0.012218555	0.00710924	EGFR/CSNK2A2/BAD/NTRK2	4
BP	GO:0071260	cellular response to mechanical stimulus	3/54	77/17913	0.001618071	0.012552902	0.007303776	EGFR/ENG/BAD	3
BP	GO:0003015	heart process	5/54	284/17913	0.001621354	0.012552902	0.007303776	SOD1/SREBF1/ITPR3/PIK3CG/ANK2	5
BP	GO:0034311	diol metabolic process	2/54	20/17913	0.001636785	0.012555403	0.007305232	GBA/ACER2	2
BP	GO:0098780	response to mitochondrial depolarisation	2/54	20/17913	0.001636785	0.012555403	0.007305232	GBA/HK2	2
BP	GO:1903599	positive regulation of autophagy of mitochondrion	2/54	20/17913	0.001636785	0.012555403	0.007305232	GBA/HK2	2
BP	GO:0030324	lung development	4/54	169/17913	0.001674773	0.01276315	0.007426107	EGFR/MMP14/SREBF1/VEGFA	4
BP	GO:0050796	regulation of insulin secretion	4/54	169/17913	0.001674773	0.01276315	0.007426107	LEP/SREBF1/BAD/ITPR3	4
BP	GO:0001570	vasculogenesis	3/54	78/17913	0.001679227	0.01276315	0.007426107	ENG/VEGFA/NTRK2	3
BP	GO:0048511	rhythmic process	5/54	287/17913	0.001697863	0.012832162	0.007466261	INHBA/EGFR/LEP/SREBF1/NTRK2	5
BP	GO:1901342	regulation of vasculature development	6/54	425/17913	0.001698602	0.012832162	0.007466261	ENG/PKM/LEP/HMOX1/HK2/VEGFA	6
BP	GO:0009895	negative regulation of catabolic process	5/54	288/17913	0.001723947	0.012984288	0.007554774	EGFR/CSNK2A2/LEP/HMOX1/PIK3CG	5
BP	GO:0001659	temperature homeostasis	4/54	172/17913	0.001786108	0.013357079	0.007771678	CEBPB/LEP/PRKAB2/VEGFA	4
BP	GO:0006925	inflammatory cell apoptotic process	2/54	21/17913	0.00180559	0.013357079	0.007771678	PIK3CB/NOD2	2
BP	GO:0019228	neuronal action potential	2/54	21/17913	0.00180559	0.013357079	0.007771678	GBA/ANK3	2
BP	GO:0030728	ovulation	2/54	21/17913	0.00180559	0.013357079	0.007771678	INHBA/LEP	2
BP	GO:0031290	retinal ganglion cell axon guidance	2/54	21/17913	0.00180559	0.013357079	0.007771678	VEGFA/EPHB3	2
BP	GO:0032928	regulation of superoxide anion generation	2/54	21/17913	0.00180559	0.013357079	0.007771678	EGFR/SOD1	2
BP	GO:0030323	respiratory tube development	4/54	173/17913	0.001824334	0.013455816	0.007829128	EGFR/MMP14/SREBF1/VEGFA	4
BP	GO:0042594	response to starvation	4/54	174/17913	0.001863126	0.013684904	0.00796242	GBA/RRAGC/STK24/SREBF1	4
BP	GO:0023061	signal release	6/54	433/17913	0.001866373	0.013684904	0.00796242	INHBA/EGFR/LEP/SREBF1/BAD/ITPR3	6
BP	GO:0043010	camera-type eye development	5/54	295/17913	0.001914875	0.013999366	0.008145387	INHBA/EGFR/FKBP8/VEGFA/NTRK2	5
BP	GO:0031341	regulation of cell killing	3/54	82/17913	0.00193827	0.014124817	0.008218379	GAPDH/LEP/BAD	3
BP	GO:0034599	cellular response to oxidative stress	5/54	296/17913	0.001943366	0.014124817	0.008218379	EGFR/SOD1/STK24/HMOX1/PDK1	5
BP	GO:0061564	axon development	6/54	438/17913	0.001977454	0.014283013	0.008310423	PIK3CB/STK24/ANK3/VEGFA/EPHB3/NTRK2	6
BP	GO:0090312	positive regulation of protein deacetylation	2/54	22/17913	0.001982319	0.014283013	0.008310423	SREBF1/VEGFA	2
BP	GO:2000810	regulation of bicellular tight junction assembly	2/54	22/17913	0.001982319	0.014283013	0.008310423	PRKCH/SNAI1	2
BP	GO:0007369	gastrulation	4/54	178/17913	0.00202403	0.014541516	0.008460831	INHBA/MMP14/SNAI1/VTN	4
BP	GO:0006650	glycerophospholipid metabolic process	5/54	300/17913	0.002060451	0.014755926	0.008585583	MTMR4/CSNK2A2/PIK3CB/OCRL/PIK3CG	5
BP	GO:1901796	regulation of signal transduction by p53 class mediator	4/54	179/17913	0.002065711	0.014755926	0.008585583	UBB/CSNK2A2/PRKAB2/SNAI1	4
BP	GO:0090100	positive regulation of transmembrane receptor protein serine/threonine kinase signaling pathway	3/54	84/17913	0.002076609	0.014791388	0.008606216	INHBA/ENG/FKBP8	3
BP	GO:0001942	hair follicle development	3/54	85/17913	0.002148023	0.015217318	0.008854039	INHBA/EGFR/SNAI1	3
BP	GO:0001819	positive regulation of cytokine production	6/54	446/17913	0.002165553	0.015217318	0.008854039	GAPDH/CEBPB/SOD1/LEP/HMOX1/NOD2	6
BP	GO:0007141	male meiosis I	2/54	23/17913	0.002166927	0.015217318	0.008854039	UBB/HSPA2	2
BP	GO:0086012	membrane depolarization during cardiac muscle cell action potential	2/54	23/17913	0.002166927	0.015217318	0.008854039	ANK3/ANK2	2
BP	GO:1903589	positive regulation of blood vessel endothelial cell proliferation involved in sprouting angiogenesis	2/54	23/17913	0.002166927	0.015217318	0.008854039	HMOX1/VEGFA	2
BP	GO:0003012	muscle system process	6/54	448/17913	0.002214628	0.015508617	0.009023529	SOD1/GSN/LEP/HMOX1/PIK3CG/ANK2	6
BP	GO:0033138	positive regulation of peptidyl-serine phosphorylation	3/54	86/17913	0.002220949	0.015509315	0.009023935	EGFR/VEGFA/NTRK2	3
BP	GO:0070555	response to interleukin-1	4/54	183/17913	0.00223839	0.015587451	0.009069398	UBB/CEBPB/NFKBIA/NOD2	4
BP	GO:0050731	positive regulation of peptidyl-tyrosine phosphorylation	4/54	184/17913	0.00228307	0.01572095	0.009147072	LEP/VEGFA/VTN/NTRK2	4
BP	GO:0001892	embryonic placenta development	3/54	87/17913	0.002295397	0.01572095	0.009147072	EGFR/CEBPB/SNAI1	3
BP	GO:0022404	molting cycle process	3/54	87/17913	0.002295397	0.01572095	0.009147072	INHBA/EGFR/SNAI1	3
BP	GO:0022405	hair cycle process	3/54	87/17913	0.002295397	0.01572095	0.009147072	INHBA/EGFR/SNAI1	3
BP	GO:0060021	roof of mouth development	3/54	87/17913	0.002295397	0.01572095	0.009147072	INHBA/EPHB3/SNAI1	3
BP	GO:0098773	skin epidermis development	3/54	87/17913	0.002295397	0.01572095	0.009147072	INHBA/EGFR/SNAI1	3
BP	GO:0016052	carbohydrate catabolic process	4/54	185/17913	0.002328362	0.015903031	0.009253014	GAPDH/PKM/BAD/HK2	4
BP	GO:0003272	endocardial cushion formation	2/54	24/17913	0.002359364	0.01602696	0.009325121	ENG/SNAI1	2
BP	GO:0036003	positive regulation of transcription from RNA polymerase II promoter in response to stress	2/54	24/17913	0.002359364	0.01602696	0.009325121	CEBPB/VEGFA	2
BP	GO:1904035	regulation of epithelial cell apoptotic process	3/54	88/17913	0.00237138	0.016050536	0.009338839	GSN/HMOX1/BAD	3
BP	GO:0051188	cofactor biosynthetic process	5/54	310/17913	0.002375711	0.016050536	0.009338839	GAPDH/SOD1/PKM/PDK1/HK2	5
BP	GO:0050866	negative regulation of cell activation	4/54	187/17913	0.0024208	0.016310959	0.009490363	INHBA/CEBPB/HMOX1/UBASH3B	4
BP	GO:0044242	cellular lipid catabolic process	4/54	189/17913	0.002515739	0.016904956	0.009835974	GBA/LEP/ACER2/PIK3CG	4
BP	GO:0015908	fatty acid transport	3/54	90/17913	0.002527989	0.016941602	0.009857296	PLIN2/LEP/PRKAB2	3
BP	GO:0034110	regulation of homotypic cell-cell adhesion	2/54	25/17913	0.002559584	0.01704652	0.009918342	ANK3/UBASH3B	2
BP	GO:0045932	negative regulation of muscle contraction	2/54	25/17913	0.002559584	0.01704652	0.009918342	SOD1/PIK3CG	2
BP	GO:0006694	steroid biosynthetic process	4/54	190/17913	0.002564158	0.01704652	0.009918342	SOD1/LEP/SREBF1/SNAI1	4
BP	GO:0045833	negative regulation of lipid metabolic process	3/54	91/17913	0.002608637	0.017280482	0.01005447	SOD1/SNAI1/PIK3CG	3
BP	GO:1901654	response to ketone	4/54	191/17913	0.002613214	0.017280482	0.01005447	EGFR/GBA/SREBF1/BAD	4
BP	GO:0007568	aging	5/54	318/17913	0.002652192	0.017491837	0.010177445	ENG/SOD1/GSN/LEP/SREBF1	5
BP	GO:0008630	intrinsic apoptotic signaling pathway in response to DNA damage	3/54	92/17913	0.002690861	0.017607131	0.010244527	HMOX1/BAD/SNAI1	3
BP	GO:0036473	cell death in response to oxidative stress	3/54	92/17913	0.002690861	0.017607131	0.010244527	SOD1/STK24/PDK1	3
BP	GO:0045638	negative regulation of myeloid cell differentiation	3/54	92/17913	0.002690861	0.017607131	0.010244527	INHBA/NFKBIA/UBASH3B	3
BP	GO:0060541	respiratory system development	4/54	193/17913	0.002713257	0.017684546	0.010289571	EGFR/MMP14/SREBF1/VEGFA	4
BP	GO:0006875	cellular metal ion homeostasis	6/54	467/17913	0.002723973	0.017684546	0.010289571	SOD1/PIK3CB/HMOX1/ITPR3/PIK3CG/ANK2	6
BP	GO:0050900	leukocyte migration	6/54	467/17913	0.002723973	0.017684546	0.010289571	PIK3CB/LEP/MMP14/HMOX1/VEGFA/PIK3CG	6
BP	GO:0008202	steroid metabolic process	5/54	321/17913	0.002761671	0.017736558	0.010319833	GBA/SOD1/LEP/SREBF1/SNAI1	5
BP	GO:0007263	nitric oxide mediated signal transduction	2/54	26/17913	0.002767541	0.017736558	0.010319833	EGFR/VEGFA	2
BP	GO:0030149	sphingolipid catabolic process	2/54	26/17913	0.002767541	0.017736558	0.010319833	GBA/ACER2	2
BP	GO:0086010	membrane depolarization during action potential	2/54	26/17913	0.002767541	0.017736558	0.010319833	ANK3/ANK2	2
BP	GO:0048010	vascular endothelial growth factor receptor signaling pathway	3/54	93/17913	0.002774672	0.017736558	0.010319833	PIK3CB/VEGFA/VTN	3
BP	GO:1903076	regulation of protein localization to plasma membrane	3/54	93/17913	0.002774672	0.017736558	0.010319833	EGFR/PRKCH/MMP14	3
BP	GO:0007178	transmembrane receptor protein serine/threonine kinase signaling pathway	5/54	323/17913	0.00283646	0.018085151	0.010522658	UBB/INHBA/MTMR4/ENG/FKBP8	5
BP	GO:0048709	oligodendrocyte differentiation	3/54	94/17913	0.00286008	0.018189234	0.010583218	GSN/VTN/NTRK2	3
BP	GO:0043281	regulation of cysteine-type endopeptidase activity involved in apoptotic process	4/54	196/17913	0.002868211	0.018194532	0.0105863	GSN/ACER2/BAD/VEGFA	4
BP	GO:0030098	lymphocyte differentiation	5/54	325/17913	0.002912709	0.018429905	0.01072325	INHBA/SOD1/LEP/MMP14/BAD	5
BP	GO:0002221	pattern recognition receptor signaling pathway	4/54	197/17913	0.002921184	0.018436737	0.010727225	UBB/NFKBIA/TRAF3/NOD2	4
BP	GO:0019217	regulation of fatty acid metabolic process	3/54	95/17913	0.002947095	0.018506569	0.010767856	PRKAB2/SREBF1/PDK1	3
BP	GO:0033273	response to vitamin	3/54	95/17913	0.002947095	0.018506569	0.010767856	EGFR/GSN/LEP	3
BP	GO:0097327	response to antineoplastic agent	3/54	96/17913	0.003035727	0.019015243	0.011063823	EGFR/GBA/HMOX1	3
BP	GO:0030073	insulin secretion	4/54	200/17913	0.003084121	0.019269961	0.011212028	LEP/SREBF1/BAD/ITPR3	4
BP	GO:0002573	myeloid leukocyte differentiation	4/54	201/17913	0.003139788	0.019519929	0.011357469	INHBA/CEBPB/UBASH3B/VEGFA	4
BP	GO:0007623	circadian rhythm	4/54	201/17913	0.003139788	0.019519929	0.011357469	EGFR/LEP/SREBF1/NTRK2	4
BP	GO:0006869	lipid transport	5/54	332/17913	0.003191321	0.019614119	0.011412272	INHBA/PLIN2/NFKBIA/LEP/PRKAB2	5
BP	GO:1903531	negative regulation of secretion by cell	4/54	202/17913	0.003196138	0.019614119	0.011412272	INHBA/LEP/HMOX1/SREBF1	4
BP	GO:0010894	negative regulation of steroid biosynthetic process	2/54	28/17913	0.003206477	0.019614119	0.011412272	SOD1/SNAI1	2
BP	GO:0010954	positive regulation of protein processing	2/54	28/17913	0.003206477	0.019614119	0.011412272	GSN/MMP14	2
BP	GO:0031063	regulation of histone deacetylation	2/54	28/17913	0.003206477	0.019614119	0.011412272	SREBF1/VEGFA	2
BP	GO:0033032	regulation of myeloid cell apoptotic process	2/54	28/17913	0.003206477	0.019614119	0.011412272	PIK3CB/NOD2	2
BP	GO:0007043	cell-cell junction assembly	3/54	98/17913	0.00321788	0.019614119	0.011412272	PRKCH/SNAI1/ANK2	3
BP	GO:0032006	regulation of TOR signaling	3/54	98/17913	0.00321788	0.019614119	0.011412272	GBA/RRAGC/LEP	3
BP	GO:0045862	positive regulation of proteolysis	5/54	333/17913	0.003232641	0.019656037	0.011436662	GBA/GSN/ACER2/MMP14/BAD	5
BP	GO:0032414	positive regulation of ion transmembrane transporter activity	3/54	100/17913	0.003406617	0.020563427	0.011964617	HSPA2/ANK3/ANK2	3
BP	GO:0048259	regulation of receptor-mediated endocytosis	3/54	100/17913	0.003406617	0.020563427	0.011964617	PIK3CB/VEGFA/VTN	3
BP	GO:0060840	artery development	3/54	100/17913	0.003406617	0.020563427	0.011964617	ENG/LEP/VEGFA	3
BP	GO:0035303	regulation of dephosphorylation	4/54	206/17913	0.003428462	0.020645302	0.012012256	MTMR4/GBA/PPP1R15A/RCAN1	4
BP	GO:0035666	TRIF-dependent toll-like receptor signaling pathway	2/54	29/17913	0.003437363	0.020649025	0.012014422	UBB/TRAF3	2
BP	GO:0070498	interleukin-1-mediated signaling pathway	3/54	101/17913	0.003503477	0.020945249	0.012186777	UBB/NFKBIA/NOD2	3
BP	GO:2000379	positive regulation of reactive oxygen species metabolic process	3/54	101/17913	0.003503477	0.020945249	0.012186777	EGFR/SOD1/LEP	3
BP	GO:0001654	eye development	5/54	342/17913	0.003622133	0.021511192	0.012516065	INHBA/EGFR/FKBP8/VEGFA/NTRK2	5
BP	GO:0032102	negative regulation of response to external stimulus	5/54	343/17913	0.003667404	0.021511192	0.012516065	GBA/SOD1/LEP/UBASH3B/VTN	5
BP	GO:0043523	regulation of neuron apoptotic process	4/54	210/17913	0.003672055	0.021511192	0.012516065	CEBPB/SOD1/HMOX1/NTRK2	4
BP	GO:0001569	branching involved in blood vessel morphogenesis	2/54	30/17913	0.003675799	0.021511192	0.012516065	ENG/VEGFA	2
BP	GO:0007202	activation of phospholipase C activity	2/54	30/17913	0.003675799	0.021511192	0.012516065	EGFR/NTRK2	2
BP	GO:0010743	regulation of macrophage derived foam cell differentiation	2/54	30/17913	0.003675799	0.021511192	0.012516065	NFKBIA/PRKCH	2
BP	GO:0010862	positive regulation of pathway-restricted SMAD protein phosphorylation	2/54	30/17913	0.003675799	0.021511192	0.012516065	INHBA/ENG	2
BP	GO:0045939	negative regulation of steroid metabolic process	2/54	30/17913	0.003675799	0.021511192	0.012516065	SOD1/SNAI1	2
BP	GO:1903319	positive regulation of protein maturation	2/54	30/17913	0.003675799	0.021511192	0.012516065	GSN/MMP14	2
BP	GO:0032526	response to retinoic acid	3/54	103/17913	0.003702229	0.021615123	0.012576536	LEP/ACER2/SREBF1	3
BP	GO:0051701	interaction with host	4/54	211/17913	0.003734744	0.021754012	0.012657348	GAPDH/EGFR/GSN/BAD	4
BP	GO:0009636	response to toxic substance	6/54	499/17913	0.003775203	0.021938415	0.01276464	SOD1/GSN/LEP/STK24/HMOX1/BAD	6
BP	GO:0150063	visual system development	5/54	346/17913	0.003805664	0.022051227	0.012830279	INHBA/EGFR/FKBP8/VEGFA/NTRK2	5
BP	GO:0048667	cell morphogenesis involved in neuron differentiation	6/54	500/17913	0.003812306	0.022051227	0.012830279	SOD1/PIK3CB/ANK3/VEGFA/EPHB3/NTRK2	6
BP	GO:0051341	regulation of oxidoreductase activity	3/54	105/17913	0.003907749	0.02245516	0.013065303	EGFR/LEP/NOD2	3
BP	GO:0030513	positive regulation of BMP signaling pathway	2/54	31/17913	0.003921741	0.02245516	0.013065303	ENG/FKBP8	2
BP	GO:0044068	modulation by symbiont of host cellular process	2/54	31/17913	0.003921741	0.02245516	0.013065303	GAPDH/BAD	2
BP	GO:0046466	membrane lipid catabolic process	2/54	31/17913	0.003921741	0.02245516	0.013065303	GBA/ACER2	2
BP	GO:0001894	tissue homeostasis	4/54	214/17913	0.003927176	0.02245516	0.013065303	EGFR/SOD1/VEGFA/NOD2	4
BP	GO:0042113	B cell activation	4/54	215/17913	0.003992788	0.022778078	0.013253189	INHBA/MMP14/BAD/NOD2	4
BP	GO:0002065	columnar/cuboidal epithelial cell differentiation	3/54	106/17913	0.004013068	0.022789472	0.013259819	CEBPB/SOD1/BAD	3
BP	GO:0030330	DNA damage response, signal transduction by p53 class mediator	3/54	106/17913	0.004013068	0.022789472	0.013259819	NDRG1/ACER2/SNAI1	3
BP	GO:0048880	sensory system development	5/54	351/17913	0.004044377	0.022915073	0.013332899	INHBA/EGFR/FKBP8/VEGFA/NTRK2	5
BP	GO:0033028	myeloid cell apoptotic process	2/54	32/17913	0.004175141	0.023495772	0.013670772	PIK3CB/NOD2	2
BP	GO:0060317	cardiac epithelial to mesenchymal transition	2/54	32/17913	0.004175141	0.023495772	0.013670772	ENG/SNAI1	2
BP	GO:1900745	positive regulation of p38MAPK cascade	2/54	32/17913	0.004175141	0.023495772	0.013670772	LEP/VEGFA	2
BP	GO:0032411	positive regulation of transporter activity	3/54	108/17913	0.004228869	0.023744527	0.013815508	HSPA2/ANK3/ANK2	3
BP	GO:0009266	response to temperature stimulus	4/54	219/17913	0.004262679	0.02388058	0.013894669	NFKBIA/SOD1/HSPA2/HMOX1	4
BP	GO:0032872	regulation of stress-activated MAPK cascade	4/54	220/17913	0.004332032	0.024147416	0.014049925	EGFR/LEP/VEGFA/NOD2	4
BP	GO:0042303	molting cycle	3/54	109/17913	0.004339367	0.024147416	0.014049925	INHBA/EGFR/SNAI1	3
BP	GO:0042633	hair cycle	3/54	109/17913	0.004339367	0.024147416	0.014049925	INHBA/EGFR/SNAI1	3
BP	GO:0002756	MyD88-independent toll-like receptor signaling pathway	2/54	33/17913	0.004435955	0.024390901	0.014191594	UBB/TRAF3	2
BP	GO:0030947	regulation of vascular endothelial growth factor receptor signaling pathway	2/54	33/17913	0.004435955	0.024390901	0.014191594	VEGFA/VTN	2
BP	GO:0032094	response to food	2/54	33/17913	0.004435955	0.024390901	0.014191594	LEP/SREBF1	2
BP	GO:0042462	eye photoreceptor cell development	2/54	33/17913	0.004435955	0.024390901	0.014191594	VEGFA/NTRK2	2
BP	GO:0042554	superoxide anion generation	2/54	33/17913	0.004435955	0.024390901	0.014191594	EGFR/SOD1	2
BP	GO:0006096	glycolytic process	3/54	110/17913	0.004451608	0.024390901	0.014191594	GAPDH/PKM/HK2	3
BP	GO:0042035	regulation of cytokine biosynthetic process	3/54	110/17913	0.004451608	0.024390901	0.014191594	INHBA/CEBPB/HMOX1	3
BP	GO:0070302	regulation of stress-activated protein kinase signaling cascade	4/54	222/17913	0.004473023	0.024400978	0.014197457	EGFR/LEP/VEGFA/NOD2	4
BP	GO:2000116	regulation of cysteine-type endopeptidase activity	4/54	222/17913	0.004473023	0.024400978	0.014197457	GSN/ACER2/BAD/VEGFA	4
BP	GO:0019932	second-messenger-mediated signaling	5/54	360/17913	0.004500876	0.024499309	0.01425467	EGFR/RCAN1/VEGFA/ITPR3/ANK2	5
BP	GO:0006757	ATP generation from ADP	3/54	111/17913	0.004565601	0.024797479	0.014428157	GAPDH/PKM/HK2	3
BP	GO:0098901	regulation of cardiac muscle cell action potential	2/54	34/17913	0.004704137	0.025494378	0.014833641	ANK3/ANK2	2
BP	GO:0051048	negative regulation of secretion	4/54	226/17913	0.004764251	0.025728138	0.014969652	INHBA/LEP/HMOX1/SREBF1	4
BP	GO:0010256	endomembrane system organization	5/54	365/17913	0.004769838	0.025728138	0.014969652	NDRG1/SOD1/GSN/ANK3/ANK2	5
BP	GO:0010906	regulation of glucose metabolic process	3/54	113/17913	0.004798871	0.025728138	0.014969652	LEP/BAD/PDK1	3
BP	GO:0030183	B cell differentiation	3/54	113/17913	0.004798871	0.025728138	0.014969652	INHBA/MMP14/BAD	3
BP	GO:1904375	regulation of protein localization to cell periphery	3/54	113/17913	0.004798871	0.025728138	0.014969652	EGFR/PRKCH/MMP14	3
BP	GO:0010876	lipid localization	5/54	366/17913	0.004824977	0.02581259	0.015018789	INHBA/PLIN2/NFKBIA/LEP/PRKAB2	5
BP	GO:0042866	pyruvate biosynthetic process	3/54	114/17913	0.004918163	0.026198679	0.015243431	GAPDH/PKM/HK2	3
BP	GO:1901222	regulation of NIK/NF-kappaB signaling	3/54	114/17913	0.004918163	0.026198679	0.015243431	EGFR/NFKBIA/NOD2	3
BP	GO:0003203	endocardial cushion morphogenesis	2/54	35/17913	0.004979642	0.026357215	0.015335674	ENG/SNAI1	2
BP	GO:0003230	cardiac atrium development	2/54	35/17913	0.004979642	0.026357215	0.015335674	ENG/ANK2	2
BP	GO:0090322	regulation of superoxide metabolic process	2/54	35/17913	0.004979642	0.026357215	0.015335674	EGFR/SOD1	2
BP	GO:0017015	regulation of transforming growth factor beta receptor signaling pathway	3/54	115/17913	0.005039239	0.026616149	0.015486332	UBB/MTMR4/ENG	3
BP	GO:0007050	cell cycle arrest	4/54	231/17913	0.005145935	0.027065013	0.015747499	INHBA/RRAGC/PRKAB2/PPP1R15A	4
BP	GO:0018105	peptidyl-serine phosphorylation	4/54	231/17913	0.005145935	0.027065013	0.015747499	EGFR/CSNK2A2/VEGFA/NTRK2	4
BP	GO:0031929	TOR signaling	3/54	116/17913	0.005162104	0.027092895	0.015763721	GBA/RRAGC/LEP	3
BP	GO:0043903	regulation of symbiosis, encompassing mutualism through parasitism	4/54	232/17913	0.005224663	0.027363625	0.015921243	GAPDH/GSN/BAD/TRIM14	4
BP	GO:0010742	macrophage derived foam cell differentiation	2/54	36/17913	0.005262426	0.027446083	0.01596922	NFKBIA/PRKCH	2
BP	GO:0090077	foam cell differentiation	2/54	36/17913	0.005262426	0.027446083	0.01596922	NFKBIA/PRKCH	2
BP	GO:0002761	regulation of myeloid leukocyte differentiation	3/54	117/17913	0.005286766	0.027458143	0.015976237	INHBA/CEBPB/UBASH3B	3
BP	GO:1903844	regulation of cellular response to transforming growth factor beta stimulus	3/54	117/17913	0.005286766	0.027458143	0.015976237	UBB/MTMR4/ENG	3
BP	GO:0048545	response to steroid hormone	5/54	375/17913	0.005341882	0.02768672	0.016109232	EGFR/ENG/GBA/SREBF1/BAD	5
BP	GO:0043280	positive regulation of cysteine-type endopeptidase activity involved in apoptotic process	3/54	118/17913	0.005413233	0.027998321	0.016290534	GSN/ACER2/BAD	3
BP	GO:0033135	regulation of peptidyl-serine phosphorylation	3/54	119/17913	0.005541512	0.028599669	0.016640422	EGFR/VEGFA/NTRK2	3
BP	GO:1901021	positive regulation of calcium ion transmembrane transporter activity	2/54	37/17913	0.005552443	0.028599669	0.016640422	HSPA2/ANK2	2
BP	GO:0034101	erythrocyte homeostasis	3/54	120/17913	0.00567161	0.029093257	0.016927611	INHBA/HMOX1/VEGFA	3
BP	GO:0042089	cytokine biosynthetic process	3/54	120/17913	0.00567161	0.029093257	0.016927611	INHBA/CEBPB/HMOX1	3
BP	GO:0042107	cytokine metabolic process	3/54	121/17913	0.005803533	0.029708846	0.017285785	INHBA/CEBPB/HMOX1	3
BP	GO:0090050	positive regulation of cell migration involved in sprouting angiogenesis	2/54	38/17913	0.005849649	0.029761579	0.017316468	HMOX1/VEGFA	2
BP	GO:1903523	negative regulation of blood circulation	2/54	38/17913	0.005849649	0.029761579	0.017316468	LEP/PIK3CG	2
BP	GO:1904037	positive regulation of epithelial cell apoptotic process	2/54	38/17913	0.005849649	0.029761579	0.017316468	GSN/BAD	2
BP	GO:0071548	response to dexamethasone	2/54	39/17913	0.006153999	0.031131545	0.018113568	EGFR/GBA	2
BP	GO:0090207	regulation of triglyceride metabolic process	2/54	39/17913	0.006153999	0.031131545	0.018113568	SREBF1/PIK3CG	2
BP	GO:0001503	ossification	5/54	388/17913	0.006156379	0.031131545	0.018113568	EGFR/CEBPB/LEP/MMP14/SNAI1	5
BP	GO:0031330	negative regulation of cellular catabolic process	4/54	244/17913	0.006233308	0.031456753	0.018302787	CSNK2A2/LEP/HMOX1/PIK3CG	4
BP	GO:0009108	coenzyme biosynthetic process	4/54	245/17913	0.006322797	0.031843906	0.018528048	GAPDH/PKM/PDK1/HK2	4
BP	GO:0031952	regulation of protein autophosphorylation	2/54	40/17913	0.00646545	0.032430633	0.018869429	ENG/VEGFA	2
BP	GO:0033574	response to testosterone	2/54	40/17913	0.00646545	0.032430633	0.018869429	GBA/BAD	2
BP	GO:0051592	response to calcium ion	3/54	126/17913	0.006490774	0.032430633	0.018869429	EGFR/BAD/ITPR3	3
BP	GO:0007409	axonogenesis	5/54	393/17913	0.006491812	0.032430633	0.018869429	PIK3CB/ANK3/VEGFA/EPHB3/NTRK2	5
BP	GO:0007611	learning or memory	4/54	247/17913	0.006504339	0.032430633	0.018869429	EGFR/CEBPB/ITPR3/NTRK2	4
BP	GO:0008016	regulation of heart contraction	4/54	249/17913	0.00668932	0.033286378	0.019367336	SREBF1/ITPR3/PIK3CG/ANK2	4
BP	GO:0007498	mesoderm development	3/54	128/17913	0.006778683	0.033357802	0.019408893	INHBA/VEGFA/SNAI1	3
BP	GO:0045216	cell-cell junction organization	3/54	128/17913	0.006778683	0.033357802	0.019408893	PRKCH/SNAI1/ANK2	3
BP	GO:0045637	regulation of myeloid cell differentiation	4/54	250/17913	0.00678311	0.033357802	0.019408893	INHBA/CEBPB/NFKBIA/UBASH3B	4
BP	GO:0050873	brown fat cell differentiation	2/54	41/17913	0.006783957	0.033357802	0.019408893	CEBPB/LEP	2
BP	GO:0060612	adipose tissue development	2/54	41/17913	0.006783957	0.033357802	0.019408893	UBB/LEP	2
BP	GO:0090278	negative regulation of peptide hormone secretion	2/54	41/17913	0.006783957	0.033357802	0.019408893	LEP/SREBF1	2
BP	GO:0022409	positive regulation of cell-cell adhesion	4/54	251/17913	0.00687777	0.033686208	0.019599972	LEP/ANK3/BAD/NOD2	4
BP	GO:0090257	regulation of muscle system process	4/54	251/17913	0.00687777	0.033686208	0.019599972	MTMR4/SOD1/PIK3CG/ANK2	4
BP	GO:0006165	nucleoside diphosphate phosphorylation	3/54	129/17913	0.006925452	0.033853237	0.019697156	GAPDH/PKM/HK2	3
BP	GO:0018209	peptidyl-serine modification	4/54	252/17913	0.006973304	0.034020442	0.019794443	EGFR/CSNK2A2/VEGFA/NTRK2	4
BP	GO:0007249	I-kappaB kinase/NF-kappaB signaling	4/54	253/17913	0.007069715	0.034216077	0.019908271	UBB/NFKBIA/HMOX1/NOD2	4
BP	GO:0046683	response to organophosphorus	3/54	130/17913	0.007074104	0.034216077	0.019908271	SOD1/SREBF1/PIK3CG	3
BP	GO:0001953	negative regulation of cell-matrix adhesion	2/54	42/17913	0.007109478	0.034216077	0.019908271	ACER2/MMP14	2
BP	GO:0010863	positive regulation of phospholipase C activity	2/54	42/17913	0.007109478	0.034216077	0.019908271	EGFR/NTRK2	2
BP	GO:0035307	positive regulation of protein dephosphorylation	2/54	42/17913	0.007109478	0.034216077	0.019908271	GBA/PPP1R15A	2
BP	GO:0035886	vascular smooth muscle cell differentiation	2/54	42/17913	0.007109478	0.034216077	0.019908271	ENG/VEGFA	2
BP	GO:0090311	regulation of protein deacetylation	2/54	42/17913	0.007109478	0.034216077	0.019908271	SREBF1/VEGFA	2
BP	GO:0042770	signal transduction in response to DNA damage	3/54	131/17913	0.007224645	0.034636617	0.020152958	NDRG1/ACER2/SNAI1	3
BP	GO:0046939	nucleotide phosphorylation	3/54	131/17913	0.007224645	0.034636617	0.020152958	GAPDH/PKM/HK2	3
BP	GO:0044282	small molecule catabolic process	5/54	404/17913	0.007274796	0.034810107	0.020253902	GAPDH/PKM/LEP/BAD/HK2	5
BP	GO:0044262	cellular carbohydrate metabolic process	4/54	256/17913	0.007364245	0.035071502	0.020405991	LEP/BAD/PDK1/HK2	4
BP	GO:0050714	positive regulation of protein secretion	4/54	256/17913	0.007364245	0.035071502	0.020405991	GAPDH/EGFR/BAD/NOD2	4
BP	GO:0007292	female gamete generation	3/54	132/17913	0.007377083	0.035071502	0.020405991	UBB/INHBA/LEP	3
BP	GO:0009409	response to cold	2/54	43/17913	0.007441967	0.035071502	0.020405991	NFKBIA/HSPA2	2
BP	GO:0010883	regulation of lipid storage	2/54	43/17913	0.007441967	0.035071502	0.020405991	NFKBIA/LEP	2
BP	GO:0035094	response to nicotine	2/54	43/17913	0.007441967	0.035071502	0.020405991	HMOX1/BAD	2
BP	GO:0043303	mast cell degranulation	2/54	43/17913	0.007441967	0.035071502	0.020405991	HMOX1/PIK3CG	2
BP	GO:0044060	regulation of endocrine process	2/54	43/17913	0.007441967	0.035071502	0.020405991	INHBA/LEP	2
BP	GO:0051251	positive regulation of lymphocyte activation	4/54	258/17913	0.007565048	0.035584272	0.020704341	LEP/MMP14/BAD/NOD2	4
BP	GO:0043087	regulation of GTPase activity	5/54	410/17913	0.007728707	0.036057596	0.02097974	SOD1/SEC23A/OCRL/EPHB3/NTRK2	5
BP	GO:0001754	eye photoreceptor cell differentiation	2/54	44/17913	0.007781383	0.036057596	0.02097974	VEGFA/NTRK2	2
BP	GO:0007140	male meiotic nuclear division	2/54	44/17913	0.007781383	0.036057596	0.02097974	UBB/HSPA2	2
BP	GO:0030225	macrophage differentiation	2/54	44/17913	0.007781383	0.036057596	0.02097974	INHBA/VEGFA	2
BP	GO:0042461	photoreceptor cell development	2/54	44/17913	0.007781383	0.036057596	0.02097974	VEGFA/NTRK2	2
BP	GO:0051205	protein insertion into membrane	2/54	44/17913	0.007781383	0.036057596	0.02097974	EGFR/BAD	2
BP	GO:0060393	regulation of pathway-restricted SMAD protein phosphorylation	2/54	44/17913	0.007781383	0.036057596	0.02097974	INHBA/ENG	2
BP	GO:1900274	regulation of phospholipase C activity	2/54	44/17913	0.007781383	0.036057596	0.02097974	EGFR/NTRK2	2
BP	GO:0030099	myeloid cell differentiation	5/54	411/17913	0.007806241	0.036105674	0.021007714	INHBA/CEBPB/NFKBIA/UBASH3B/VEGFA	5
BP	GO:2001056	positive regulation of cysteine-type endopeptidase activity	3/54	135/17913	0.007845824	0.036221554	0.021075137	GSN/ACER2/BAD	3
BP	GO:0043588	skin development	5/54	412/17913	0.007884317	0.036331984	0.02113939	INHBA/EGFR/GBA/PRKCH/SNAI1	5
BP	GO:0030100	regulation of endocytosis	4/54	262/17913	0.007977449	0.03669332	0.02134963	SOD1/PIK3CB/VEGFA/VTN	4
BP	GO:0006816	calcium ion transport	5/54	415/17913	0.008121823	0.036822007	0.021424505	HSPA2/PARL/ITPR3/PIK3CG/ANK2	5
BP	GO:0002279	mast cell activation involved in immune response	2/54	45/17913	0.008127681	0.036822007	0.021424505	HMOX1/PIK3CG	2
BP	GO:0002448	mast cell mediated immunity	2/54	45/17913	0.008127681	0.036822007	0.021424505	HMOX1/PIK3CG	2
BP	GO:0003197	endocardial cushion development	2/54	45/17913	0.008127681	0.036822007	0.021424505	ENG/SNAI1	2
BP	GO:0022602	ovulation cycle process	2/54	45/17913	0.008127681	0.036822007	0.021424505	INHBA/LEP	2
BP	GO:0032570	response to progesterone	2/54	45/17913	0.008127681	0.036822007	0.021424505	SREBF1/BAD	2
BP	GO:0033628	regulation of cell adhesion mediated by integrin	2/54	45/17913	0.008127681	0.036822007	0.021424505	ACER2/PIK3CG	2
BP	GO:0046850	regulation of bone remodeling	2/54	45/17913	0.008127681	0.036822007	0.021424505	EGFR/LEP	2
BP	GO:0008584	male gonad development	3/54	137/17913	0.008167898	0.036822007	0.021424505	UBB/INHBA/MMP14	3
BP	GO:0015718	monocarboxylic acid transport	3/54	137/17913	0.008167898	0.036822007	0.021424505	PLIN2/LEP/PRKAB2	3
BP	GO:0035304	regulation of protein dephosphorylation	3/54	137/17913	0.008167898	0.036822007	0.021424505	GBA/PPP1R15A/RCAN1	3
BP	GO:0010675	regulation of cellular carbohydrate metabolic process	3/54	138/17913	0.008331825	0.037358344	0.021736567	LEP/BAD/PDK1	3
BP	GO:0030879	mammary gland development	3/54	138/17913	0.008331825	0.037358344	0.021736567	CEBPB/HK2/VEGFA	3
BP	GO:0046546	development of primary male sexual characteristics	3/54	138/17913	0.008331825	0.037358344	0.021736567	UBB/INHBA/MMP14	3
BP	GO:0009152	purine ribonucleotide biosynthetic process	4/54	266/17913	0.008404419	0.037548775	0.021847367	GAPDH/PKM/PDK1/HK2	4
BP	GO:0045927	positive regulation of growth	4/54	266/17913	0.008404419	0.037548775	0.021847367	EGFR/LEP/MMP14/VEGFA	4
BP	GO:0031638	zymogen activation	2/54	46/17913	0.008480819	0.037561577	0.021854816	MMP14/BAD	2
BP	GO:0048538	thymus development	2/54	46/17913	0.008480819	0.037561577	0.021854816	SOD1/EPHB3	2
BP	GO:0060986	endocrine hormone secretion	2/54	46/17913	0.008480819	0.037561577	0.021854816	INHBA/LEP	2
BP	GO:1900015	regulation of cytokine production involved in inflammatory response	2/54	46/17913	0.008480819	0.037561577	0.021854816	LEP/NOD2	2
BP	GO:0032675	regulation of interleukin-6 production	3/54	139/17913	0.008497685	0.037561577	0.021854816	CEBPB/GBA/NOD2	3
BP	GO:0051384	response to glucocorticoid	3/54	139/17913	0.008497685	0.037561577	0.021854816	EGFR/GBA/BAD	3
BP	GO:1904064	positive regulation of cation transmembrane transport	3/54	140/17913	0.008665484	0.03823549	0.022246925	HSPA2/ANK3/ANK2	3
BP	GO:0045807	positive regulation of endocytosis	3/54	141/17913	0.008835226	0.038758327	0.022551133	SOD1/VEGFA/VTN	3
BP	GO:0042743	hydrogen peroxide metabolic process	2/54	47/17913	0.008840753	0.038758327	0.022551133	EGFR/SOD1	2
BP	GO:1900744	regulation of p38MAPK cascade	2/54	47/17913	0.008840753	0.038758327	0.022551133	LEP/VEGFA	2
BP	GO:0009410	response to xenobiotic stimulus	4/54	270/17913	0.008846165	0.038758327	0.022551133	EGFR/GBA/SOD1/ARNT2	4
BP	GO:0007162	negative regulation of cell adhesion	4/54	271/17913	0.008958933	0.039183545	0.022798541	CEBPB/ACER2/MMP14/UBASH3B	4
BP	GO:0019359	nicotinamide nucleotide biosynthetic process	3/54	142/17913	0.009006917	0.039255669	0.022840506	GAPDH/PKM/HK2	3
BP	GO:0019363	pyridine nucleotide biosynthetic process	3/54	142/17913	0.009006917	0.039255669	0.022840506	GAPDH/PKM/HK2	3
BP	GO:0031647	regulation of protein stability	4/54	272/17913	0.009072641	0.039473114	0.022967024	GAPDH/GSN/SREBF1/ANK2	4
BP	GO:1903670	regulation of sprouting angiogenesis	3/54	143/17913	0.00918056	0.039576126	0.023026961	PKM/HMOX1/VEGFA	3
BP	GO:0002762	negative regulation of myeloid leukocyte differentiation	2/54	48/17913	0.009207442	0.039576126	0.023026961	INHBA/UBASH3B	2
BP	GO:0043392	negative regulation of DNA binding	2/54	48/17913	0.009207442	0.039576126	0.023026961	NFKBIA/HMOX1	2
BP	GO:0044003	modification by symbiont of host morphology or physiology	2/54	48/17913	0.009207442	0.039576126	0.023026961	GAPDH/BAD	2
BP	GO:0048546	digestive tract morphogenesis	2/54	48/17913	0.009207442	0.039576126	0.023026961	EGFR/EPHB3	2
BP	GO:0060389	pathway-restricted SMAD protein phosphorylation	2/54	48/17913	0.009207442	0.039576126	0.023026961	INHBA/ENG	2
BP	GO:1903587	regulation of blood vessel endothelial cell proliferation involved in sprouting angiogenesis	2/54	48/17913	0.009207442	0.039576126	0.023026961	HMOX1/VEGFA	2
BP	GO:1903169	regulation of calcium ion transmembrane transport	3/54	144/17913	0.009356161	0.040146142	0.023358619	HSPA2/PIK3CG/ANK2	3
BP	GO:0002793	positive regulation of peptide secretion	4/54	275/17913	0.00941943	0.040348178	0.023476171	GAPDH/EGFR/BAD/NOD2	4
BP	GO:0014074	response to purine-containing compound	3/54	145/17913	0.009533724	0.040483121	0.023554686	SOD1/SREBF1/PIK3CG	3
BP	GO:0050806	positive regulation of synaptic transmission	3/54	145/17913	0.009533724	0.040483121	0.023554686	EGFR/ITPR3/NTRK2	3
BP	GO:0072525	pyridine-containing compound biosynthetic process	3/54	145/17913	0.009533724	0.040483121	0.023554686	GAPDH/PKM/HK2	3
BP	GO:0002534	cytokine production involved in inflammatory response	2/54	49/17913	0.009580843	0.040483121	0.023554686	LEP/NOD2	2
BP	GO:0007595	lactation	2/54	49/17913	0.009580843	0.040483121	0.023554686	HK2/VEGFA	2
BP	GO:0030195	negative regulation of blood coagulation	2/54	49/17913	0.009580843	0.040483121	0.023554686	UBASH3B/VTN	2
BP	GO:0048260	positive regulation of receptor-mediated endocytosis	2/54	49/17913	0.009580843	0.040483121	0.023554686	VEGFA/VTN	2
BP	GO:0060563	neuroepithelial cell differentiation	2/54	49/17913	0.009580843	0.040483121	0.023554686	CEBPB/SOD1	2
BP	GO:0048754	branching morphogenesis of an epithelial tube	3/54	146/17913	0.009713254	0.040973166	0.023839814	ENG/MMP14/VEGFA	3
BP	GO:0002224	toll-like receptor signaling pathway	3/54	147/17913	0.009894754	0.041526015	0.024161483	UBB/NFKBIA/TRAF3	3
BP	GO:0009260	ribonucleotide biosynthetic process	4/54	279/17913	0.009895149	0.041526015	0.024161483	GAPDH/PKM/PDK1/HK2	4
BP	GO:0010718	positive regulation of epithelial to mesenchymal transition	2/54	50/17913	0.009960913	0.041526015	0.024161483	ENG/SNAI1	2
BP	GO:0031343	positive regulation of cell killing	2/54	50/17913	0.009960913	0.041526015	0.024161483	GAPDH/BAD	2
BP	GO:0045540	regulation of cholesterol biosynthetic process	2/54	50/17913	0.009960913	0.041526015	0.024161483	SOD1/SREBF1	2
BP	GO:0106118	regulation of sterol biosynthetic process	2/54	50/17913	0.009960913	0.041526015	0.024161483	SOD1/SREBF1	2
BP	GO:1900047	negative regulation of hemostasis	2/54	50/17913	0.009960913	0.041526015	0.024161483	UBASH3B/VTN	2
BP	GO:0006164	purine nucleotide biosynthetic process	4/54	280/17913	0.01001648	0.041687954	0.024255706	GAPDH/PKM/PDK1/HK2	4
BP	GO:0050770	regulation of axonogenesis	3/54	148/17913	0.01007823	0.041875046	0.024364563	VEGFA/EPHB3/NTRK2	3
BP	GO:0045088	regulation of innate immune response	5/54	440/17913	0.010298492	0.042719037	0.02485563	UBB/NFKBIA/LEP/TRAF3/NOD2	5
BP	GO:0050999	regulation of nitric-oxide synthase activity	2/54	51/17913	0.010347611	0.042780423	0.024891348	EGFR/LEP	2
BP	GO:0072132	mesenchyme morphogenesis	2/54	51/17913	0.010347611	0.042780423	0.024891348	ENG/SNAI1	2
BP	GO:0002697	regulation of immune effector process	5/54	441/17913	0.010393125	0.042897453	0.02495944	LEP/HMOX1/TRAF3/VTN/NOD2	5
BP	GO:0006754	ATP biosynthetic process	3/54	150/17913	0.010451124	0.042994476	0.025015892	GAPDH/PKM/HK2	3
BP	GO:0090316	positive regulation of intracellular protein transport	3/54	150/17913	0.010451124	0.042994476	0.025015892	CSNK2A2/LEP/ANK3	3
BP	GO:0046390	ribose phosphate biosynthetic process	4/54	284/17913	0.010511495	0.043171591	0.025118945	GAPDH/PKM/PDK1/HK2	4
BP	GO:0030856	regulation of epithelial cell differentiation	3/54	151/17913	0.010640551	0.043629758	0.025385524	CEBPB/PRKCH/BAD	3
BP	GO:0021879	forebrain neuron differentiation	2/54	52/17913	0.010740895	0.043896806	0.025540903	UBB/INHBA	2
BP	GO:0048016	inositol phosphate-mediated signaling	2/54	52/17913	0.010740895	0.043896806	0.025540903	RCAN1/ITPR3	2
BP	GO:0050890	cognition	4/54	286/17913	0.010764858	0.043922733	0.025555989	EGFR/CEBPB/ITPR3/NTRK2	4
BP	GO:0034767	positive regulation of ion transmembrane transport	3/54	152/17913	0.010831968	0.044052361	0.025631411	HSPA2/ANK3/ANK2	3
BP	GO:1903707	negative regulation of hemopoiesis	3/54	152/17913	0.010831968	0.044052361	0.025631411	INHBA/NFKBIA/UBASH3B	3
BP	GO:0046034	ATP metabolic process	4/54	287/17913	0.010893013	0.044228471	0.025733879	GAPDH/PKM/BAD/HK2	4
BP	GO:0019229	regulation of vasoconstriction	2/54	53/17913	0.011140723	0.045014298	0.026191105	EGFR/LEP	2
BP	GO:0038066	p38MAPK cascade	2/54	53/17913	0.011140723	0.045014298	0.026191105	LEP/VEGFA	2
BP	GO:0050819	negative regulation of coagulation	2/54	53/17913	0.011140723	0.045014298	0.026191105	UBASH3B/VTN	2
BP	GO:0002683	negative regulation of immune system process	5/54	451/17913	0.011372662	0.045877096	0.026693115	INHBA/CEBPB/NFKBIA/HMOX1/UBASH3B	5
BP	GO:0072522	purine-containing compound biosynthetic process	4/54	291/17913	0.011415526	0.045912247	0.026713567	GAPDH/PKM/PDK1/HK2	4
BP	GO:0032874	positive regulation of stress-activated MAPK cascade	3/54	155/17913	0.011418208	0.045912247	0.026713567	LEP/VEGFA/NOD2	3
BP	GO:0008544	epidermis development	5/54	452/17913	0.011473974	0.046062187	0.026800808	INHBA/EGFR/PRKCH/SOD1/SNAI1	5
BP	GO:0002043	blood vessel endothelial cell proliferation involved in sprouting angiogenesis	2/54	54/17913	0.011547053	0.046132697	0.026841834	HMOX1/VEGFA	2
BP	GO:0070830	bicellular tight junction assembly	2/54	54/17913	0.011547053	0.046132697	0.026841834	PRKCH/SNAI1	2
BP	GO:1903078	positive regulation of protein localization to plasma membrane	2/54	54/17913	0.011547053	0.046132697	0.026841834	EGFR/PRKCH	2
BP	GO:0001906	cell killing	3/54	156/17913	0.011617629	0.046230336	0.026898644	GAPDH/LEP/BAD	3
BP	GO:0070304	positive regulation of stress-activated protein kinase signaling cascade	3/54	156/17913	0.011617629	0.046230336	0.026898644	LEP/VEGFA/NOD2	3
BP	GO:0070838	divalent metal ion transport	5/54	454/17913	0.011678455	0.046230336	0.026898644	HSPA2/PARL/ITPR3/PIK3CG/ANK2	5
BP	GO:0015849	organic acid transport	4/54	293/17913	0.011682756	0.046230336	0.026898644	PLIN2/LEP/PRKAB2/NTRK2	4
BP	GO:0046942	carboxylic acid transport	4/54	293/17913	0.011682756	0.046230336	0.026898644	PLIN2/LEP/PRKAB2/NTRK2	4
BP	GO:0070588	calcium ion transmembrane transport	4/54	293/17913	0.011682756	0.046230336	0.026898644	HSPA2/PARL/PIK3CG/ANK2	4
BP	GO:0016485	protein processing	4/54	295/17913	0.011953998	0.04695416	0.027319793	GSN/MMP14/BAD/VTN	4
BP	GO:1903037	regulation of leukocyte cell-cell adhesion	4/54	295/17913	0.011953998	0.04695416	0.027319793	CEBPB/LEP/BAD/NOD2	4
BP	GO:0002066	columnar/cuboidal epithelial cell development	2/54	55/17913	0.011959844	0.04695416	0.027319793	SOD1/BAD	2
BP	GO:0035306	positive regulation of dephosphorylation	2/54	55/17913	0.011959844	0.04695416	0.027319793	GBA/PPP1R15A	2
BP	GO:0120192	tight junction assembly	2/54	55/17913	0.011959844	0.04695416	0.027319793	PRKCH/SNAI1	2
BP	GO:0009408	response to heat	3/54	158/17913	0.012022503	0.047125945	0.027419745	SOD1/HSPA2/HMOX1	3
BP	GO:0072511	divalent inorganic cation transport	5/54	458/17913	0.012094883	0.047335234	0.027541517	HSPA2/PARL/ITPR3/PIK3CG/ANK2	5
BP	GO:0009206	purine ribonucleoside triphosphate biosynthetic process	3/54	159/17913	0.012227964	0.04770628	0.027757407	GAPDH/PKM/HK2	3
BP	GO:0055001	muscle cell development	3/54	159/17913	0.012227964	0.04770628	0.027757407	ENG/VEGFA/ANK2	3
BP	GO:0002758	innate immune response-activating signal transduction	4/54	298/17913	0.012368429	0.048178898	0.028032394	UBB/NFKBIA/TRAF3/NOD2	4
BP	GO:0009145	purine nucleoside triphosphate biosynthetic process	3/54	160/17913	0.012435443	0.048289034	0.028096476	GAPDH/PKM/HK2	3
BP	GO:0046661	male sex differentiation	3/54	160/17913	0.012435443	0.048289034	0.028096476	UBB/INHBA/MMP14	3
BP	GO:0010950	positive regulation of endopeptidase activity	3/54	161/17913	0.012644946	0.048968842	0.028492015	GSN/ACER2/BAD	3
BP	GO:0016042	lipid catabolic process	4/54	300/17913	0.012649793	0.048968842	0.028492015	GBA/LEP/ACER2/PIK3CG	4
BP	GO:0006879	cellular iron ion homeostasis	2/54	57/17913	0.012804646	0.049186414	0.028618607	SOD1/HMOX1	2
BP	GO:0010518	positive regulation of phospholipase activity	2/54	57/17913	0.012804646	0.049186414	0.028618607	EGFR/NTRK2	2
BP	GO:0035904	aorta development	2/54	57/17913	0.012804646	0.049186414	0.028618607	ENG/LEP	2
BP	GO:0051055	negative regulation of lipid biosynthetic process	2/54	57/17913	0.012804646	0.049186414	0.028618607	SOD1/SNAI1	2
BP	GO:1903749	positive regulation of establishment of protein localization to mitochondrion	2/54	57/17913	0.012804646	0.049186414	0.028618607	CSNK2A2/BAD	2
CC	GO:0031968	organelle outer membrane	7/54	191/18678	1.23577224235505e-06	0.00014243	0.000114362	UBB/BNIP3L/PPP1R15A/BAD/HK2/TRIM14/ITPR3	7
CC	GO:0019867	outer membrane	7/54	193/18678	1.32493076305712e-06	0.00014243	0.000114362	UBB/BNIP3L/PPP1R15A/BAD/HK2/TRIM14/ITPR3	7
CC	GO:0005741	mitochondrial outer membrane	6/54	168/18678	8.74789000972992e-06	0.000626932	0.000503387	UBB/BNIP3L/PPP1R15A/BAD/HK2/TRIM14	6
CC	GO:0072562	blood microparticle	4/54	147/18678	0.000858085	0.037841944	0.030384718	ENG/GSN/HSPA2/VTN	4
CC	GO:0031901	early endosome membrane	4/54	148/18678	0.000880045	0.037841944	0.030384718	EGFR/MTMR4/OCRL/NTRK2	4
CC	GO:0043034	costamere	2/54	18/18678	0.001218518	0.041007738	0.032926654	ANK3/ANK2	2
CC	GO:0016528	sarcoplasm	3/54	76/18678	0.001383345	0.041007738	0.032926654	GSN/ANK3/HK2	3
CC	GO:0043235	receptor complex	5/54	292/18678	0.001525869	0.041007738	0.032926654	EGFR/ENG/TRAF3/ITPR3/NTRK2	5
MF	GO:0019903	protein phosphatase binding	6/51	132/16969	2.67144832611877e-06	0.000582376	0.000418996	EGFR/MTMR4/SOD1/PPP1R15A/BAD/TRAF3	6
MF	GO:0019902	phosphatase binding	6/51	177/16969	1.44377837565946e-05	0.001573718	0.001132226	EGFR/MTMR4/SOD1/PPP1R15A/BAD/TRAF3	6
MF	GO:0046982	protein heterodimerization activity	8/51	497/16969	0.000107632	0.005904372	0.004247955	INHBA/EGFR/BNIP3L/CEBPB/RRAGC/BAD/VEGFA/ARNT2	8
MF	GO:0097718	disordered domain specific binding	3/51	31/16969	0.000108337	0.005904372	0.004247955	GAPDH/FKBP8/HSPA2	3
MF	GO:0044389	ubiquitin-like protein ligase binding	6/51	286/16969	0.000207178	0.009032957	0.006498844	EGFR/GABARAPL1/CEBPB/NFKBIA/UBASH3B/TRAF3	6
MF	GO:0050839	cell adhesion molecule binding	7/51	444/16969	0.000342832	0.011653683	0.008384349	EGFR/NDRG1/PKM/STK24/MMP14/ANK3/VTN	7
MF	GO:0004714	transmembrane receptor protein tyrosine kinase activity	3/51	49/16969	0.000427449	0.011653683	0.008384349	EGFR/EPHB3/NTRK2	3
MF	GO:0035004	phosphatidylinositol 3-kinase activity	2/51	11/16969	0.000478729	0.011653683	0.008384349	PIK3CB/PIK3CG	2
MF	GO:0048365	Rac GTPase binding	3/51	51/16969	0.000481115	0.011653683	0.008384349	SOD1/OCRL/ARHGEF4	3
MF	GO:0004674	protein serine/threonine kinase activity	6/51	371/16969	0.000823484	0.017951944	0.012915691	EGFR/CSNK2A2/PRKCH/STK24/PRKAB2/PIK3CG	6
MF	GO:0019199	transmembrane receptor protein kinase activity	3/51	65/16969	0.000979716	0.019416193	0.013969159	EGFR/EPHB3/NTRK2	3
MF	GO:0031625	ubiquitin protein ligase binding	5/51	270/16969	0.001269914	0.023070096	0.016597993	EGFR/GABARAPL1/NFKBIA/UBASH3B/TRAF3	5
MF	GO:0045296	cadherin binding	5/51	297/16969	0.00193125	0.032385572	0.023300097	EGFR/NDRG1/PKM/STK24/ANK3	5
MF	GO:0030507	spectrin binding	2/51	27/16969	0.00296269	0.043337671	0.031179686	ANK3/ANK2	2
MF	GO:0005539	glycosaminoglycan binding	4/51	199/16969	0.00298195	0.043337671	0.031179686	ENG/VEGFA/VTN/NOD2	4
