# Supplementary material for: Autophagy-related biomarkers in preeclampsia: the underlying mechanism, correlation to the immune microenvironment and drug screening
Source: BMC Pregnancy Childbirth. 2024 Jan 2;24:1. doi: 10.1186/s12884-023-06211-2 (PMC10759589; doi:10.1186/s12884-023-06211-2)
Supplement: Supplementary file 4 — Additional file 4: Supplementary file 4. KEGG enrichment analysis result. [file 12884_2023_6211_MOESM4_ESM.xls]

Supplementary file 4. KEGG enrichment analysis result.
ID	Description	GeneRatio	BgRatio	pvalue	p.adjust	qvalue	geneID	Count
hsa04066	HIF-1 signaling pathway	7/45	109/8217	1.78414666646839e-06	1.78414666646839e-06	0.000208463	2597/1956/5291/3162/5163/3099/7422	7
hsa05167	Kaposi sarcoma-associated herpesvirus infection	8/45	194/8217	8.51618045752617e-06	8.51618045752617e-06	0.000497524	7314/4792/5291/1827/7187/7422/3710/5294	8
hsa04668	TNF signaling pathway	6/45	114/8217	3.27507872576056e-05	3.27507872576056e-05	0.001063651	1051/4792/5291/4323/7187/64127	6
hsa05230	Central carbon metabolism in cancer	5/45	70/8217	3.64132883032639e-05	3.64132883032639e-05	0.001063651	1956/5315/5291/5163/3099	5
hsa05162	Measles	6/45	139/8217	9.95621357159871e-05	9.95621357159871e-05	0.002144933	1459/4792/5291/3306/572/7187	6
hsa05205	Proteoglycans in cancer	7/45	205/8217	0.000110145	0.000110145	0.002144933	1956/5291/288/7422/3710/7448/287	7
hsa05208	Chemical carcinogenesis - reactive oxygen species	7/45	223/8217	0.000186004	0.000186004	0.003104728	1956/4792/6647/5291/3162/572/7422	7
hsa04213	Longevity regulating pathway - multiple species	4/45	62/8217	0.000347346	0.000347346	0.00451883	6647/5291/3306/5565	4
hsa05131	Shigellosis	7/45	247/8217	0.000348072	0.000348072	0.00451883	7314/1956/4792/5291/64121/3099/3710	7
hsa05211	Renal cell carcinoma	4/45	69/8217	0.000523484	0.000523484	0.006116492	5291/572/7422/9915	4
hsa04137	Mitophagy - animal	4/45	72/8217	0.000615567	0.000615567	0.006315944	7314/23710/665/1459	4
hsa00562	Inositol phosphate metabolism	4/45	73/8217	0.000648665	0.000648665	0.006315944	9110/5291/4952/5294	4
hsa05212	Pancreatic cancer	4/45	76/8217	0.000755529	0.000755529	0.00638471	1956/5291/572/7422	4
hsa05203	Viral carcinogenesis	6/45	204/8217	0.000790035	0.000790035	0.00638471	4792/5315/5291/2934/572/7187	6
hsa04910	Insulin signaling pathway	5/45	137/8217	0.000856266	0.000856266	0.00638471	5291/5565/6720/572/3099	5
hsa01521	EGFR tyrosine kinase inhibitor resistance	4/45	79/8217	0.000874303	0.000874303	0.00638471	1956/5291/572/7422	4
hsa04140	Autophagy - animal	5/45	141/8217	0.000974935	0.000974935	0.006700789	23710/9110/5291/64121/572	5
hsa05235	PD-L1 expression and PD-1 checkpoint pathway in cancer	4/45	89/8217	0.001365368	0.001365368	0.008862917	1956/1459/4792/5291	4
hsa04921	Oxytocin signaling pathway	5/45	154/8217	0.001446263	0.001446263	0.008893919	1956/5565/1827/3710/5294	5
hsa05160	Hepatitis C	5/45	157/8217	0.001575472	0.001575472	0.009204071	1956/4792/5291/572/7187	5
hsa04070	Phosphatidylinositol signaling system	4/45	97/8217	0.00187691	0.00187691	0.009622904	9110/5291/4952/3710	4
hsa05215	Prostate cancer	4/45	97/8217	0.00187691	0.00187691	0.009622904	1956/4792/5291/572	4
hsa05165	Human papillomavirus infection	7/45	331/8217	0.001957226	0.001957226	0.009622904	1956/5315/5291/572/7187/7422/7448	7
hsa04930	Type II diabetes mellitus	3/45	46/8217	0.001976597	0.001976597	0.009622904	5315/5291/3099	3
hsa04931	Insulin resistance	4/45	108/8217	0.002778931	0.002778931	0.01286286	4792/5291/5565/6720	4
hsa04151	PI3K-Akt signaling pathway	7/45	354/8217	0.002862276	0.002862276	0.01286286	1956/5291/572/7422/5294/7448/4915	7
hsa05145	Toxoplasmosis	4/45	112/8217	0.003169862	0.003169862	0.013717531	4792/3306/572/5294	4
hsa04621	NOD-like receptor signaling pathway	5/45	186/8217	0.003302539	0.003302539	0.013781272	23710/4792/7187/3710/64127	5
hsa05020	Prion disease	6/45	273/8217	0.003487551	0.003487551	0.014051476	1459/6647/5291/3306/572/3710	6
hsa05213	Endometrial cancer	3/45	58/8217	0.003838171	0.003838171	0.014709047	1956/5291/572	3
hsa04722	Neurotrophin signaling pathway	4/45	119/8217	0.003941784	0.003941784	0.014709047	4792/5291/572/4915	4
hsa04370	VEGF signaling pathway	3/45	59/8217	0.004028424	0.004028424	0.014709047	5291/572/7422	3
hsa04152	AMPK signaling pathway	4/45	121/8217	0.004183803	0.004183803	0.014813466	5291/3952/5565/6720	4
hsa04510	Focal adhesion	5/45	201/8217	0.004599037	0.004599037	0.015804742	1956/5291/572/7422/7448	5
hsa04926	Relaxin signaling pathway	4/45	129/8217	0.005252652	0.005252652	0.017535171	1956/4792/5291/7422	4
hsa04068	FoxO signaling pathway	4/45	131/8217	0.005545975	0.005545975	0.018000095	1956/23710/5291/5565	4
hsa00010	Glycolysis / Gluconeogenesis	3/45	67/8217	0.005758341	0.005758341	0.018184235	2597/5315/3099	3
hsa05417	Lipid and atherosclerosis	5/45	215/8217	0.006105384	0.006105384	0.018481286	4792/5291/3306/572/7187	5
hsa04920	Adipocytokine signaling pathway	3/45	69/8217	0.00625025	0.00625025	0.018481286	4792/3952/5565	3
hsa04210	Apoptosis	4/45	136/8217	0.006326927	0.006326927	0.018481286	4792/5291/572/3710	4
hsa04915	Estrogen signaling pathway	4/45	138/8217	0.006658819	0.006658819	0.0186789	1956/5291/3306/3710	4
hsa04520	Adherens junction	3/45	71/8217	0.0067666	0.0067666	0.0186789	1956/1459/6615	3
hsa05218	Melanoma	3/45	72/8217	0.007034036	0.007034036	0.0186789	1956/5291/572	3
hsa05223	Non-small cell lung cancer	3/45	72/8217	0.007034036	0.007034036	0.0186789	1956/5291/572	3
hsa04936	Alcoholic liver disease	4/45	142/8217	0.00735698	0.00735698	0.018733875	4792/5565/6720/7187	4
hsa05163	Human cytomegalovirus infection	5/45	225/8217	0.007375408	0.007375408	0.018733875	1956/4792/5291/7422/3710	5
hsa05220	Chronic myeloid leukemia	3/45	76/8217	0.008166352	0.008166352	0.020301569	4792/5291/572	3
hsa04014	Ras signaling pathway	5/45	236/8217	0.008975145	0.008975145	0.021847393	1956/5291/572/7422/4915	5
hsa04932	Non-alcoholic fatty liver disease	4/45	155/8217	0.009956568	0.009956568	0.023741763	5291/3952/5565/6720	4
hsa04012	ErbB signaling pathway	3/45	85/8217	0.011088655	0.011088655	0.025912435	1956/5291/572	3
hsa05210	Colorectal cancer	3/45	86/8217	0.011446012	0.011446012	0.026011544	1956/5291/572	3
hsa05161	Hepatitis B	4/45	162/8217	0.011576309	0.011576309	0.026011544	4792/5291/572/7187	4
hsa05225	Hepatocellular carcinoma	4/45	168/8217	0.013093097	0.013093097	0.028864623	1956/5291/3162/572	4
hsa05222	Small cell lung cancer	3/45	92/8217	0.013729852	0.013729852	0.029707867	4792/5291/7187	3
hsa04912	GnRH signaling pathway	3/45	93/8217	0.014133948	0.014133948	0.030026186	1956/4323/3710	3
hsa04657	IL-17 signaling pathway	3/45	94/8217	0.01454479	0.01454479	0.030347213	1051/4792/7187	3
hsa01522	Endocrine resistance	3/45	98/8217	0.016255903	0.016255903	0.032747826	1956/5291/572	3
hsa04750	Inflammatory mediator regulation of TRP channels	3/45	98/8217	0.016255903	0.016255903	0.032747826	5583/5291/3710	3
hsa04064	NF-kappa B signaling pathway	3/45	104/8217	0.019027083	0.019027083	0.036445319	1459/4792/7187	3
hsa04620	Toll-like receptor signaling pathway	3/45	104/8217	0.019027083	0.019027083	0.036445319	4792/5291/7187	3
hsa04625	C-type lectin receptor signaling pathway	3/45	104/8217	0.019027083	0.019027083	0.036445319	4792/5291/3710	3
hsa04928	Parathyroid hormone synthesis, secretion and action	3/45	106/8217	0.020005636	0.020005636	0.037435521	1956/4323/3710	3
hsa04062	Chemokine signaling pathway	4/45	192/8217	0.020412212	0.020412212	0.037435521	4792/5291/572/5294	4
hsa04922	Glucagon signaling pathway	3/45	107/8217	0.020505222	0.020505222	0.037435521	5315/5565/3710	3
hsa05219	Bladder cancer	2/45	41/8217	0.021003658	0.021003658	0.037755563	1956/7422	2
hsa04725	Cholinergic synapse	3/45	113/8217	0.023647316	0.023647316	0.04186367	5291/3710/5294	3
hsa01200	Carbon metabolism	3/45	115/8217	0.024749806	0.024749806	0.043161484	2597/5315/3099	3
hsa04973	Carbohydrate digestion and absorption	2/45	47/8217	0.027122693	0.027122693	0.046444887	5291/3099	2
hsa05170	Human immunodeficiency virus 1 infection	4/45	212/8217	0.028130026	0.028130026	0.046444887	4792/5291/572/3710	4
hsa05207	Chemical carcinogenesis - receptor activation	4/45	212/8217	0.028130026	0.028130026	0.046444887	1956/5291/572/7422	4
hsa04919	Thyroid hormone signaling pathway	3/45	121/8217	0.028222591	0.028222591	0.046444887	5291/1827/572	3
hsa04611	Platelet activation	3/45	124/8217	0.030051817	0.030051817	0.048768299	5291/3710/5294	3
hsa00600	Sphingolipid metabolism	2/45	53/8217	0.03386901	0.03386901	0.05420995	2629/340485	2
hsa04810	Regulation of actin cytoskeleton	4/45	229/8217	0.035902318	0.035902318	0.05668787	1956/5291/2934/50649	4
hsa05171	Coronavirus disease - COVID-19	4/45	232/8217	0.0373917	0.0373917	0.058252332	1956/4792/5291/7187	4
hsa05134	Legionellosis	2/45	57/8217	0.038692625	0.038692625	0.059485892	4792/3306	2
hsa04371	Apelin signaling pathway	3/45	139/8217	0.040118805	0.040118805	0.060096995	5565/3710/5294	3
hsa05418	Fluid shear stress and atherosclerosis	3/45	139/8217	0.040118805	0.040118805	0.060096995	5291/3162/7422	3
hsa04020	Calcium signaling pathway	4/45	240/8217	0.041537439	0.041537439	0.061434453	1956/7422/3710/4915	4
hsa05132	Salmonella infection	4/45	249/8217	0.046504723	0.046504723	0.067631085	2597/4792/5291/5294	4
hsa04072	Phospholipase D signaling pathway	3/45	148/8217	0.046884792	0.046884792	0.067631085	1956/5291/5294	3
hsa04929	GnRH secretion	2/45	64/8217	0.047717886	0.047717886	0.067993394	5291/3710	2
